# Supplementary material for: Deacylated tRNA Accumulation Is a Trigger for Bacterial Antibiotic Persistence Independent of the Stringent Response
Source: mBio. 2021 Jun 15;12(3):e01132-21. doi: 10.1128/mBio.01132-21 (PMC8262941; doi:10.1128/mBio.01132-21)
Supplement: DATA SET S1 [file mbio.01132-21-sd001.xlsx]

## Sheet: Legend
Label	Example
relA-1 (log2)	log2 transformed data
Student's T-test Significant?	+ if significant
log2FC	log2 fold-change
Protein IDs	Uniprot Accession Number
All p-value relA vs WT	All quantified proteins with p-values calculated between two specific samples (in this example relA vs WT)
sig up relA vs WT	All significantly upregulated proteins corresponding to the volcano plot analysis for relA vs WT
sig down relA vs WT	All significantly downregulated proteins corresponding to the volcano plot analysis for relA vs WT
relA	delta relA
WT	MG1655
pheS	pheS mutant
-LOG(P-value)	Used to calculate volcano plot significance
Difference	log2 transformed protein 1 - log2 transformed protein 2 (used to calculate volcano plot)
LFQ intensity dR1	Value from label free quantification of an individual protein using MaxQuant Software in sample delta relA-1

## Sheet: All p-value relA vs WT
relA-1 (log2)	relA-2 (log2)	relA-2 (log2)	WT-1 (log2)	WT-2 (log2)	WT-3 (log2)	pheS-1 (log2)	pheS-2 (log2)	pheS-3 (log2)	pheS_relA-1 (log2)	pheS_relA-2 (log2)	pheS_relA-3 (log2)	Student's T-test Significant?	p-value	log2FC	T-test Test statistic	Protein IDs	Majority protein IDs	Protein names	Gene names
29.3004	29.0435	28.8251	28.6298	28.9389	28.7548	28.4755	28.6155	28.7312	28.7352	29.0888	29.1135		0.160985	0.28184	1.71769	A0A385XJE6;P76071;P0CE58;P0CE57;P0CE56;P0CE55;P0CE54;P0CE53;P0CE52;P0CE51;P0CE50;P0CE49	A0A385XJE6;P76071;P0CE58;P0CE57;P0CE56;P0CE55;P0CE54;P0CE53;P0CE52;P0CE51;P0CE50;P0CE49	Transposase InsH for insertion sequence element IS5Y;Transposase InsH for insertion sequence element IS5T;Transposase InsH for insertion sequence element IS5R;Transposase InsH for insertion sequence element IS5LO;Transposase InsH for insertion sequence element IS5K;Transposase InsH for insertion sequence element IS5I;Transposase InsH for insertion sequence element IS5H;Transposase InsH for insert…	insH5;insH11;insH10;insH9;insH8;insH7;insH6;insH4;insH3;insH2;insH1
35.9472	35.924	35.909	35.9628	35.8242	36.016	35.8328	35.9731	36.0083	35.892	35.989	35.9331		0.902472	-0.00760015	-0.130498	P00350	P00350	6-phosphogluconate dehydrogenase, decarboxylating	gnd
30.6768	30.7968	30.6956	30.7512	30.7147	30.8099	30.6678	30.4492	30.5778	30.7563	30.645	30.8687		0.486585	-0.0355511	-0.765616	P00363	P00363	Fumarate reductase flavoprotein subunit	frdA
31.7461	31.7154	31.4723	32.2318	32.082	32.0241	32.3793	32.3577	32.3627	31.8667	31.7468	31.8985	+	0.0117251	-0.468002	-4.39628	P00370	P00370	NADP-specific glutamate dehydrogenase	gdhA
32.2324	32.1952	32.2367	32.2544	32.1313	32.2408	32.1614	32.3033	32.2803	32.2248	32.3745	32.4084		0.775198	0.012572	0.305536	P00393	P00393	NADH dehydrogenase	ndh
34.4042	34.5669	34.596	34.554	34.4067	34.4173	34.2891	34.3044	34.1736	34.5186	34.1518	34.2647		0.454654	0.0630455	0.827125	P00448	P00448	Superoxide dismutase [Mn]	sodA
33.3698	33.3794	33.4775	32.9984	33.0998	33.1018	33.0663	33.1203	33.2066	33.2858	33.4342	33.3708	+	0.00212013	0.342264	7.06262	P00452	P00452	Ribonucleoside-diphosphate reductase 1 subunit alpha	nrdA
33.5459	33.5527	33.5749	33.1974	33.3304	33.3025	33.0998	33.0474	33.1121	33.2426	33.3568	33.3823	+	0.0024692	0.281054	6.78075	P00490	P00490	Maltodextrin phosphorylase	malP
33.7656	33.7538	33.6898	34.021	33.9712	33.9988	34.0451	33.9162	33.9211	33.7655	33.75	33.7313	+	0.000704486	-0.260555	-9.432	P00509	P00509	Aspartate aminotransferase	aspC
31.111	31.0657	31.0663	31.4509	31.4648	31.459	31.5154	31.5697	31.6236	31.1427	31.1005	31.1894	+	1.70151e-05	-0.377246	-24.3001	P00547	P00547	Homoserine kinase	thrB
30.6067	30.3994	30.4117	30.9597	30.6822	30.7244	30.9215	30.763	30.6921	30.5712	30.3552	30.4497	+	0.0445447	-0.316158	-2.89041	P00550	P00550	PTS system mannitol-specific EIICBA component;Mannitol permease IIC component;Mannitol-specific phosphotransferase enzyme IIB component;Mannitol-specific phosphotransferase enzyme IIA component	mtlA
33.7148	33.8261	33.8431	34.1805	34.184	34.1708	34.2103	34.3193	34.2336	33.8335	33.9755	33.8793	+	0.000688632	-0.383748	-9.48782	P00561	P00561	Bifunctional aspartokinase/homoserine dehydrogenase 1;Aspartokinase;Homoserine dehydrogenase	thrA
31.4288	31.4548	31.415	31.2999	31.3314	31.2244	31.3375	31.3035	31.2486	31.4652	31.4345	31.4227	+	0.0120215	0.147647	4.36431	P00562	P00562	Bifunctional aspartokinase/homoserine dehydrogenase 2;Aspartokinase;Homoserine dehydrogenase	metL
32.7516	32.8847	32.7778	32.8232	32.6654	32.7481	32.6905	32.6308	32.7898	32.809	32.8363	32.7988		0.387599	0.0591799	0.968588	P00579	P00579	RNA polymerase sigma factor RpoD	rpoD
32.7165	32.7562	32.7037	32.6214	32.6901	32.7253	32.7311	32.7011	32.7784	32.6875	32.816	32.8203		0.247241	0.0465126	1.35379	P00582	P00582	DNA polymerase I	polA
29.4896	29.4921	29.4776	29.5948	29.4904	29.2993	29.4654	29.3844	29.2933	29.7111	29.5519	29.6061		0.787563	0.0249615	0.288126	P00803	P00803	Signal peptidase I	lepB
28.1139	27.9722	28.2559	27.9054	28.0815	28.0121	27.71	27.9497	27.9189	27.7995	27.8348	27.9639		0.302	0.114347	1.1839	P00811	P00811	Beta-lactamase	ampC
35.0438	35.0368	35.0038	35.1921	35.2752	35.2919	35.2525	35.2877	35.2273	35.036	34.9632	34.9136	+	0.00248785	-0.22494	-6.76708	P00864	P00864	Phosphoenolpyruvate carboxylase	ppc
29.1241	29.0434	28.9728	29.2756	29.0972	29.1553	29.0134	29.0382	29.0696	29.1744	28.9303	29.0499		0.131529	-0.129235	-1.89146	P00887	P00887	Phospho-2-dehydro-3-deoxyheptonate aldolase, Trp-sensitive	aroH
31.1863	30.5577	31.045	32.201	31.0126	32.2961	32.8629	32.9875	32.9171	32.3797	32.3451	32.5683		0.11684	-0.906908	-1.99456	P00888	P00888	Phospho-2-dehydro-3-deoxyheptonate aldolase, Tyr-sensitive	aroF
30.8587	30.7981	30.6895	31.4245	31.4353	31.3474	31.3209	31.4417	31.3358	30.7728	30.6566	30.7886	+	0.000396957	-0.620305	-10.9369	P00893	P00893	Acetolactate synthase isozyme 3 large subunit	ilvI
29.8765	29.8888	29.8823	30.5206	30.3763	30.4027	30.3447	30.3064	30.5481	29.8009	29.7823	29.9999	+	0.000244991	-0.550643	-12.3761	P00894	P00894	Acetolactate synthase isozyme 3 small subunit	ilvH
27.2778	NaN	27.3247	27.3393	27.6118	NaN	27.3727	27.5529	27.3546	27.2635	27.0614	27.2629		0.3344	-0.174311	-1.26128	P00926	P00926	D-serine dehydratase	dsdA
33.1236	33.1729	33.1032	33.4433	33.3863	33.3878	33.326	33.3488	33.4826	32.8875	33.1662	32.9705	+	0.000617695	-0.272593	-9.75871	P00934	P00934	Threonine synthase	thrC
28.1369	27.8774	NaN	28.2699	28.3274	28.212	28.3662	28.323	28.3846	28.0377	28.106	28.2301		0.0892329	-0.2626	-2.48047	P00935	P00935	Cystathionine gamma-synthase	metB
29.1427	29.1288	29.1133	29.1626	29.1505	29.1441	29.0224	29.2047	29.225	29.1218	29.085	29.0758		0.0745265	-0.0241337	-2.39789	P00936	P00936	Adenylate cyclase	cyaA
31.5841	31.5726	31.5813	31.6563	31.6105	31.6297	31.5879	31.6318	31.7217	31.5817	31.5156	31.4459	+	0.0182712	-0.0528272	-3.85201	P00946	P00946	Mannose-6-phosphate isomerase	manA
32.7104	32.5225	32.6704	32.6718	32.6582	32.5976	32.6342	32.7584	32.669	32.6596	32.8554	32.727		0.90185	-0.00808207	-0.131337	P00954	P00954	Tryptophan--tRNA ligase	trpS
34.0643	34.0492	34.0687	34.0533	34.0559	34.0534	34.0611	34.0086	34.028	34.0086	34.1508	34.1261		0.334709	0.00654093	1.09581	P00956	P00956	Isoleucine--tRNA ligase	ileS
34.6741	34.7346	34.6672	34.672	34.6147	34.7259	34.6551	34.6735	34.7622	34.6377	34.731	34.7767		0.613367	0.0211042	0.547155	P00957	P00957	Alanine--tRNA ligase	alaS
33.3258	33.2574	33.2099	33.4289	33.2938	33.2915	33.405	33.3838	33.415	33.2628	33.3212	33.3473		0.262358	-0.0736821	-1.30353	P00959	P00959	Methionine--tRNA ligase	metG
32.3228	32.32	32.4	31.9743	32.1106	32.2388	32.0873	32.2565	32.4047	32.3012	32.4399	32.3106	+	0.041183	0.239735	2.96905	P00960	P00960	Glycine--tRNA ligase alpha subunit	glyQ
34.425	34.4159	34.5104	34.3176	34.2207	34.3004	34.2835	34.3195	34.3309	34.3765	34.5226	34.4609	+	0.0157081	0.170842	4.03196	P00961	P00961	Glycine--tRNA ligase beta subunit	glyS
33.137	33.2125	33.2519	33.1484	33.0928	33.1732	33.0448	33.1123	33.0655	33.1743	33.1878	33.2199		0.20543	0.0623169	1.51052	P00962	P00962	Glutamine--tRNA ligase	glnS
34.2837	34.3754	34.266	34.0737	34.1076	34.0007	33.8009	33.7866	33.8937	34.162	34.0932	34.2	+	0.00589233	0.247711	5.34831	P00963	P00963	Aspartate--ammonia ligase	asnA
35.5362	35.4947	35.5485	35.8111	35.6988	35.7259	35.7025	35.8127	35.792	35.4883	35.5561	35.6232	+	0.00431399	-0.218831	-5.82955	P00968	P00968	Carbamoyl-phosphate synthase large chain	carB
33.3532	33.1132	33.6403	32.8609	33.1438	33.1643	33.2904	33.138	33.0617	33.4527	33.0931	33.1327		0.159413	0.312595	1.72607	P02358	P02358	30S ribosomal protein S6;30S ribosomal protein S6, fully modified isoform;30S ribosomal protein S6, non-modified isoform	rpsF
34.869	34.9681	34.8415	34.7298	34.903	34.9146	34.8257	34.9259	34.8477	34.898	34.9662	35.0967		0.571606	0.043719	0.615355	P02359	P02359	30S ribosomal protein S7	rpsG
33.4342	33.4606	33.2615	33.696	33.4264	33.4249	33.538	33.8112	33.6829	33.5293	33.7423	33.9287		0.300166	-0.130362	-1.1891	P02413	P02413	50S ribosomal protein L15	rplO
28.3552	28.4641	28.0677	28.0352	28.2163	28.5031	28.2062	28.3073	28.4246	28.3119	28.6394	28.4794		0.818629	0.0441608	0.244838	P02918	P02918	Penicillin-binding protein 1A;Penicillin-insensitive transglycosylase;Penicillin-sensitive transpeptidase	mrcA
30.5597	30.3697	30.2952	30.6019	30.4033	30.3067	30.5072	30.4935	30.5312	30.4534	30.5683	30.5029		0.816236	-0.0291004	-0.248152	P02919	P02919	Penicillin-binding protein 1B;Penicillin-insensitive transglycosylase;Penicillin-sensitive transpeptidase	mrcB
32.712	32.752	32.8455	32.5839	32.6921	32.5657	32.4154	32.5345	32.5793	32.5851	32.652	32.5995	+	0.0491739	0.155955	2.79275	P02925	P02925	D-ribose-binding periplasmic protein	rbsB
27.9858	27.9398	NaN	28.1052	NaN	28.0308	27.7065	28.0291	28.002	27.7993	27.7481	27.6307		0.137974	-0.105206	-2.40516	P02929	P02929	Protein TonB	tonB
31.945	32.2627	32.6398	32.2431	32.2102	31.9541	31.9563	32.3577	31.7185	32.5445	32.2301	32.7204		0.542404	0.146727	0.665047	P02930	P02930	Outer membrane protein TolC	tolC
29.2318	29.2158	29.3044	29.251	29.3419	29.3218	29.2812	29.2521	29.3044	29.1166	29.1112	29.259		0.234361	-0.0542336	-1.39906	P03004	P03004	Chromosomal replication initiator protein DnaA	dnaA
27.8043	28.3247	28.3838	27.7799	27.9598	NaN	28.0289	27.9993	28.4775	28.3789	28.3536	28.443		0.309874	0.30109	1.21923	P03018	P03018	DNA helicase II	uvrD
26.8109	26.6585	26.8596	27.0842	26.9374	26.9533	27.2212	27.2208	27.3868	NaN	NaN	NaN	+	0.0478455	-0.215273	-2.81964	P03813	P03813	Uncharacterized protein YgeA	ygeA
30.1	30.2002	29.8956	29.8821	29.8387	30.0343	29.929	29.725	29.6288	30.2615	30.129	NaN		0.243575	0.14688	1.36643	P03817	P03817	Protein MioC	mioC
30.1247	30.2125	30.2779	29.3609	29.6893	29.4351	28.9278	28.8862	28.9842	29.6071	30.2137	29.6458	+	0.00285896	0.709916	6.51895	P03841	P03841	Maltose operon periplasmic protein	malM
30.8202	30.8102	30.818	30.7029	30.7884	30.896	30.7614	30.8348	30.9249	30.6824	30.8573	30.9266		0.733981	0.0203876	0.364437	P04036	P04036	4-hydroxy-tetrahydrodipicolinate reductase	dapB
35.0714	35.06	35.1196	34.9015	34.7833	34.8025	34.932	34.9831	34.9157	35.2205	35.1981	35.2323	+	0.00340158	0.254545	6.21979	P04079	P04079	GMP synthase [glutamine-hydrolyzing]	guaA
29.9393	29.881	29.7922	29.7939	29.7989	29.7266	29.8377	29.6924	29.6707	29.8467	29.9121	29.7755		0.115234	0.0977294	2.00669	P04335	P04335	Esterase FrsA	frsA
28.6214	28.5457	28.6349	27.4121	28.2471	28.1911	33.5669	31.1519	33.7536	28.6642	28.5213	27.7049		0.0742435	0.650586	2.4014	P04391	P04391	Ornithine carbamoyltransferase chain I	argI
31.4782	31.52	31.6539	31.6052	31.6056	31.5486	31.7536	31.6871	31.6251	31.4997	31.4593	31.6924		0.558924	-0.0358295	-0.636716	P04425	P04425	Glutathione synthetase	gshB
32.0222	31.8595	31.7904	32.261	31.9246	32.0561	32.1467	32.1742	32.1349	31.7011	31.8246	31.7968		0.187481	-0.189895	-1.588	P04693	P04693	Aromatic-amino-acid aminotransferase	tyrB
33.3174	33.3238	33.2315	33.1528	33.1473	33.2344	33.1448	33.1319	33.2459	33.0852	33.3557	33.2849		0.0512414	0.11274	2.75252	P04805	P04805	Glutamate--tRNA ligase	gltX
30.3532	30.2693	30.4259	30.4689	30.6117	30.594	30.4969	30.7283	30.679	30.2173	30.2987	30.276	+	0.0307177	-0.208693	-3.27247	P04816	P04816	Leucine-specific-binding protein	livK
33.2201	33.2689	33.3229	33.5247	33.496	33.5333	33.5451	33.5205	33.521	33.184	33.2312	33.2806	+	0.00146748	-0.24734	-7.78605	P04825	P04825	Aminopeptidase N	pepN
28.7704	28.7816	28.7138	28.9918	29.0057	29.1216	29.432	29.3413	29.6234	28.5818	28.7712	28.7618	+	0.0035266	-0.284436	-6.15915	P04846	P04846	Lipoprotein 28	nlpA
31.2891	31.3531	31.457	31.2887	31.331	31.351	31.3282	31.3922	31.4562	31.4047	31.2269	31.6369		0.458314	0.0428416	0.819906	P04951	P04951	3-deoxy-manno-octulosonate cytidylyltransferase	kdsB
29.1297	29.2745	29.1671	29.1437	29.3278	29.4155	29.5647	29.5582	29.6564	29.047	29.3263	29.2635		0.312159	-0.105245	-1.15563	P04968	P04968	L-threonine dehydratase biosynthetic IlvA	ilvA
28.2449	28.2653	28.2335	28.3141	28.3335	28.4336	28.09	28.3888	28.3554	28.0448	28.6154	28.4335	+	0.0420467	-0.112543	-2.94815	P04994	P04994	Exodeoxyribonuclease 7 large subunit	xseA
32.7696	32.597	32.5366	33.2663	32.9868	32.8966	33.1874	33.0611	32.9905	33.0029	32.8029	32.8717	+	0.034095	-0.415473	-3.16272	P05020	P05020	Dihydroorotase	pyrC
29.4873	29.523	29.4957	29.6454	29.7219	29.7303	29.6543	29.7045	29.6617	29.586	29.5927	29.6006	+	0.00246451	-0.197189	-6.78419	P05042	P05042	Fumarate hydratase class II	fumC
34.6521	34.5404	34.5115	34.624	34.6236	34.6231	34.596	34.5416	34.5781	34.5275	34.4122	34.5851		0.264274	-0.055617	-1.29736	P05055	P05055	Polyribonucleotide nucleotidyltransferase	pnp
29.7339	29.7956	29.8699	29.6937	29.7881	29.9254	30.048	29.9129	30.0345	29.8062	29.7803	30.1278		0.975215	-0.00257556	-0.033054	P05194	P05194	3-dehydroquinate dehydratase	aroD
28.9873	28.8706	28.9416	28.9914	28.9545	28.9028	29.0952	29.0563	28.9766	28.9743	28.9708	28.9844		0.72037	-0.0163593	-0.384216	P05458	P05458	Protease 3	ptrA
33.1525	32.8792	32.9068	32.9642	33.0567	32.9764	33.017	33.0836	33.1031	32.9951	33.1754	33.0394		0.84084	-0.0196215	-0.214238	P05459	P05459	Erythronate-4-phosphate dehydrogenase	pdxB
28.9957	28.8833	28.9581	28.765	28.7521	28.8848	28.7465	28.9413	28.9704	28.7618	28.9998	28.9847		0.0537856	0.145068	2.70553	P05719	P05719	Type-1 restriction enzyme EcoKI specificity protein	hsdS
30.0953	30.0387	30.0465	30.2007	30.1112	29.9777	30.1473	30.2203	30.3677	30.115	30.1547	30.0168		0.616685	-0.0363935	-0.541864	P05791	P05791	Dihydroxy-acid dehydratase	ilvD
32.4869	32.3924	32.2467	32.5722	32.6102	32.4084	32.5485	32.2889	32.5772	32.0982	32.0525	32.3568		0.172387	-0.154901	-1.65934	P05793	P05793	Ketol-acid reductoisomerase	ilvC
28.3957	28.2325	28.3421	27.8127	28.1854	28.0573	27.7979	27.9841	27.7118	27.8054	27.907	NaN		0.0630339	0.30493	2.55405	P05825	P05825	Ferrienterobactin receptor	fepA
29.1105	29.1022	28.9183	28.644	29.0281	28.9151	28.9288	28.9522	29.0527	28.9873	29.3792	29.4255		0.235941	0.181287	1.39338	P05852	P05852	tRNA N6-adenosine threonylcarbamoyltransferase	tsaD
30.0097	30.2263	30.432	29.8897	30.059	29.9702	29.9306	30.1846	29.9848	30.3099	30.255	30.5655		0.130114	0.249706	1.90083	P06129	P06129	Vitamin B12 transporter BtuB	btuB
26.8002	26.6516	26.694	27.1764	27.051	NaN	26.7767	26.6691	NaN	NaN	27.1497	26.8212	+	0.0124293	-0.398419	-5.40298	P06136	P06136	Cell division protein FtsQ	ftsQ
31.3081	31.2089	31.1607	31.4782	31.5727	31.4742	31.656	31.548	31.4268	31.1408	31.0424	31.1356	+	0.00638706	-0.282445	-5.22923	P06149	P06149	D-lactate dehydrogenase	dld
29.9712	29.6948	29.802	30.3967	29.8832	30.0996	29.9256	30.0521	30.2665	29.4502	29.8225	29.7129		0.146902	-0.303879	-1.79611	P06610	P06610	Vitamin B12 transport periplasmic protein BtuE	btuE
31.8448	31.7758	31.788	31.7886	31.7391	31.785	31.7201	31.78	31.748	31.8714	31.7072	31.7997		0.294829	0.0319786	1.20439	P06612	P06612	DNA topoisomerase 1	topA
29.9356	29.7354	29.8053	29.8273	29.7133	29.688	29.8086	29.8164	29.7365	29.7886	29.8234	29.714		0.3191	0.0825965	1.13681	P06616	P06616	GTPase Era	era
26.9801	27.1214	27.1992	26.5042	26.7558	27.049	26.8134	26.9213	26.7457	27.0614	26.9018	27.0814		0.123673	0.330564	1.94494	P06709	P06709	Bifunctional ligase/repressor BirA	birA
28.1063	27.7979	27.8656	28.1077	27.7549	27.8997	27.9432	28.1852	28.0493	27.9845	27.9871	28.2296		0.986509	0.00249545	0.0179894	P06710;A0A385XJC4	P06710;A0A385XJC4	DNA polymerase III subunit tau	dnaX
31.6138	31.5492	31.6491	31.4319	31.7218	31.6671	31.3528	31.5724	31.6733	31.5407	31.6258	31.6809		0.97697	-0.00287565	-0.0307131	P06715	P06715	Glutathione reductase	gor
29.4223	29.0524	29.0404	29.7821	29.384	29.3189	29.3083	29.6823	29.5144	29.1692	29.025	29.0952		0.166652	-0.323318	-1.68816	P06721	P06721	Cystathionine beta-lyase MetC	metC
35.016	35.0833	35.0723	35.0559	35.0185	35.0929	34.9893	35.0966	35.0921	35.0031	35.1091	35.0585		0.963799	0.00144577	0.0482915	P06959	P06959	Dihydrolipoyllysine-residue acetyltransferase component of pyruvate dehydrogenase complex	aceF
27.2906	27.1573	27.0031	27.3253	27.2871	27.0151	27.1503	NaN	27.1806	27.1525	27.1452	27.1875		0.670175	-0.0588277	-0.45884	P06961	P06961	Multifunctional CCA protein;CCA-adding enzyme;2-nucleotidase;2,3-cyclic phosphodiesterase;Phosphatase	cca
27.4014	27.2638	27.2332	27.3223	27.4001	27.1616	27.4601	27.4671	27.3465	27.0969	27.2577	27.2442		0.958998	0.00477028	0.054704	P06966	P06966	HTH-type transcriptional regulator DicA	dicA
NaN	29.6644	29.6685	NaN	29.661	29.5624	29.7467	29.6884	29.8816	29.4764	29.5183	29.1895		0.382936	0.0547285	1.10897	P06971	P06971	Ferrichrome-iron receptor	fhuA
29.9562	29.7803	29.7502	29.6482	29.5081	29.4389	29.887	29.7252	29.7079	29.9123	29.9931	29.6943	+	0.0288357	0.297122	3.34	P06983	P06983	Porphobilinogen deaminase	hemC
32.0858	32.0202	31.9323	32.0146	32.1293	31.938	32.1745	32.1713	32.1823	31.8997	32.0314	32.069		0.848325	-0.0145226	-0.203982	P06986	P06986	Histidinol-phosphate aminotransferase	hisC
32.0728	32.2654	32.2272	32.2446	32.1395	32.0625	32.0663	32.1422	32.1534	32.1816	32.2019	32.2415		0.642712	0.0396118	0.500959	P06987	P06987	Histidine biosynthesis bifunctional protein HisB;Histidinol-phosphatase;Imidazoleglycerol-phosphate dehydratase	hisB
31.8209	31.8152	31.7611	31.8767	31.7221	31.7088	31.8619	31.7347	31.852	31.8234	31.7014	31.8462		0.628804	0.0298793	0.522691	P06988	P06988	Histidinol dehydrogenase	hisD
29.5582	29.3694	29.4281	28.9098	29.2443	29.2825	29.1789	29.3804	29.2334	29.2287	29.6273	29.4651		0.0792829	0.306379	2.3411	P06992	P06992	Ribosomal RNA small subunit methyltransferase A	rsmA
29.7915	29.701	29.5645	29.5949	29.262	29.1528	28.0355	29.0305	27.9439	29.5946	29.5868	29.3046		0.078367	0.349088	2.35173	P06993	P06993	HTH-type transcriptional regulator MalT	malT
30.7843	30.8432	30.7915	30.4003	30.4927	30.5095	30.271	30.4815	30.1414	30.5822	30.5182	30.5905	+	0.00093521	0.33886	8.76214	P06996	P06996	Outer membrane protein C	ompC
31.3454	31.2494	31.401	31.6342	31.626	31.6402	31.4865	31.6155	31.7056	31.3241	31.3949	31.3596	+	0.00246991	-0.301556	-6.78022	P06999	P06999	ATP-dependent 6-phosphofructokinase isozyme 2	pfkB
32.5276	32.4203	32.535	32.685	32.6843	32.6604	32.6587	32.8122	32.7543	32.4352	32.5332	32.4591	+	0.00861355	-0.182245	-4.8055	P07001	P07001	NAD(P) transhydrogenase subunit alpha	pntA
30.2557	30.5323	30.4607	31.0107	31.036	31.0331	30.9738	31.0175	30.909	30.0943	30.1202	30.1627	+	0.00184285	-0.610355	-7.33086	P07003	P07003	Pyruvate dehydrogenase [ubiquinone];Alpha-peptide	poxB
31.1394	31.1261	31.3147	31.1679	31.0367	31.2069	31.1851	31.1416	31.3445	31.0895	31.2119	31.3073		0.519476	0.0561879	0.705395	P07004	P07004	Gamma-glutamyl phosphate reductase	proA
32.2402	32.2292	32.2225	32.0072	32.1267	32.1398	32.0998	32.0341	31.9578	32.0793	32.1817	31.993	+	0.0304454	0.139407	3.28193	P07012	P07012	Peptide chain release factor 2	prfB
33.3108	33.2757	33.415	32.8785	32.9607	32.9167	32.7843	32.741	32.736	33.3199	33.3188	33.2368	+	0.000989925	0.415227	8.6331	P07014	P07014	Succinate dehydrogenase iron-sulfur subunit	sdhB
30.2787	29.7915	30.2135	31.1456	29.9101	30.9239	31.7477	31.7306	31.7245	31.3111	31.3691	31.4835		0.239856	-0.565338	-1.37945	P07023	P07023	T-protein;Chorismate mutase;Prephenate dehydrogenase	tyrA
30.5691	30.5438	30.6414	31.0249	30.6224	30.6957	30.7012	30.6628	30.8077	30.3286	30.4395	30.3928		0.197798	-0.196215	-1.54258	P07024	P07024	Protein UshA;UDP-sugar hydrolase;5-nucleotidase	ushA
28.3806	28.3173	27.9791	28.4193	28.3141	28.4831	28.6064	28.5071	28.8108	28.2944	27.9974	28.3965		0.250658	-0.17986	-1.34217	P07109	P07109	Histidine transport ATP-binding protein HisP	hisP
33.8786	33.9272	33.9523	33.8298	33.8533	33.8213	33.8625	33.9258	33.8798	34.0002	34.0958	34.0067	+	0.0233124	0.0845769	3.57303	P07118	P07118	Valine--tRNA ligase	valS
34.1371	34.1614	34.1409	34.2799	34.2235	34.2332	34.995	35.039	35.0072	34.7479	34.8571	34.9049	+	0.00644027	-0.0990817	-5.21709	P07395	P07395	Phenylalanine--tRNA ligase beta subunit	pheT
29.9974	29.8784	29.9385	30.0989	30.2056	30.0612	30.1148	30.2084	30.0414	30.0193	30.0394	30.0227	+	0.029137	-0.183816	-3.32885	P07604	P07604	Transcriptional regulatory protein TyrR	tyrR
30.6642	30.6233	30.7622	30.7383	30.6822	30.672	30.7146	30.5755	30.704	30.6125	30.8772	30.8304		0.771929	-0.0142867	-0.310157	P07639	P07639	3-dehydroquinate synthase	aroB
28.1659	28.1534	28.2846	27.9641	27.9697	28.1093	28.1647	28.2821	28.2574	28.1253	28.3027	28.3376	+	0.0418007	0.186941	2.95405	P07649	P07649	tRNA pseudouridine synthase A	truA
28.7721	28.7413	28.9504	28.5252	29.0341	29.0687	28.9073	29.1023	28.7157	28.7142	28.8258	28.6936		0.78461	-0.0547689	-0.292275	P07650	P07650	Thymidine phosphorylase	deoA
29.6395	29.4146	29.5946	29.6994	29.6329	29.5982	29.8645	29.7214	29.8239	29.5685	29.6651	29.7067		0.277975	-0.093921	-1.25446	P07762	P07762	1,4-alpha-glucan branching enzyme GlgB	glgB
34.0492	34.0086	34.0875	33.8401	33.9442	33.9961	33.975	34.0325	33.9766	34.0078	33.9545	33.9746		0.0764003	0.121651	2.37504	P07813	P07813	Leucine--tRNA ligase	leuS
27.361	27.5061	27.308	27.264	27.3515	27.1712	26.9257	27.5874	27.2716	27.0844	27.0529	26.7671		0.175945	0.129463	1.64195	P07821	P07821	Iron(3+)-hydroxamate import ATP-binding protein FhuC	fhuC
30.1456	29.9456	29.9174	29.8783	30.0009	29.9494	30.048	30.1126	30.0111	29.9278	30.1112	30.1355		0.495512	0.0600306	0.748976	P07862	P07862	D-alanine--D-alanine ligase B	ddlB
31.3303	31.3351	31.2093	30.7533	30.6917	30.7098	30.8247	30.5026	30.6511	31.2885	31.2332	31.0947	+	0.000219257	0.573268	12.7317	P07913	P07913	L-threonine 3-dehydrogenase	tdh
31.7097	31.5766	31.5729	31.2123	31.2276	31.1408	31.395	31.1731	31.5415	31.3926	31.5031	31.3834	+	0.0012381	0.426145	8.14206	P08142	P08142	Acetolactate synthase isozyme 1 large subunit	ilvB
33.1446	33.1447	33.2035	33.0363	32.9858	32.943	32.7629	33.1641	33.0171	32.8525	33.324	33.4227	+	0.00619037	0.175877	5.27517	P08178	P08178	Phosphoribosylformylglycinamidine cyclo-ligase	purM
29.8691	29.7303	29.724	29.9915	29.8185	29.6007	29.7362	29.8266	29.6762	29.7729	30.0128	30.1961		0.824084	-0.0290833	-0.237298	P08179	P08179	Phosphoribosylglycinamide formyltransferase	purN
29.8919	29.792	30.0066	29.622	29.4179	29.3341	29.8044	29.9187	29.7831	29.9882	30.1394	30.1258	+	0.0141946	0.438843	4.15569	P08192	P08192	Bifunctional protein FolC;Folylpolyglutamate synthase;Dihydrofolate synthase	folC
36.2977	36.2769	36.3373	36.3428	36.3136	36.3631	36.2565	36.3606	36.3636	36.1457	36.2654	36.1388		0.190654	-0.0358607	-1.57377	P08200	P08200	Isocitrate dehydrogenase [NADP]	icd
28.6596	29.1945	28.7479	29.1488	29.4383	29.015	29.2692	NaN	29.4929	28.8662	29.1473	29.5174		0.183211	-0.333381	-1.60756	P08201	P08201	Nitrite reductase (NADH) large subunit	nirB
31.6689	31.5944	31.5292	31.8196	31.7375	31.7805	31.7193	31.7685	31.9352	31.7308	31.7251	31.7232	+	0.0178173	-0.181713	-3.88159	P08244	P08244	Orotidine 5-phosphate decarboxylase	pyrF
33.2427	33.1821	33.1582	33.3744	33.1205	33.2512	33.9492	33.9389	34.0189	33.8008	33.8756	33.8919		0.5216	-0.0543645	-0.701603	P08312	P08312	Phenylalanine--tRNA ligase alpha subunit	pheS
29.584	29.6123	29.6719	29.4083	29.4004	29.5925	29.3064	29.4133	29.4006	29.5557	29.5382	29.6622		0.083602	0.155651	2.29277	P08331	P08331	2,3-cyclic-nucleotide 2-phosphodiesterase/3-nucleotidase	cpdB
29.6146	29.846	29.9997	29.8294	29.9735	29.9776	29.9811	29.9749	30.1586	29.9463	30.2211	30.1891		0.43131	-0.106735	-0.874296	P08390	P08390	USG-1 protein	usg
28.4581	28.5653	28.5671	28.3903	28.3316	28.3915	28.5704	28.3827	28.4233	28.483	28.4194	28.6586	+	0.0179856	0.159063	3.87052	P08395	P08395	Protease 4	sppA
31.7597	31.7639	31.7136	32.0403	31.9187	31.8694	31.8779	31.9094	32.0994	31.613	31.6019	31.6391	+	0.0208805	-0.197018	-3.69753	P08506	P08506	D-alanyl-D-alanine carboxypeptidase DacC	dacC
32.0436	32.1072	32.0947	31.8001	31.8653	31.8377	31.7839	31.9041	31.8827	32.1179	32.1499	32.2541	+	0.00079769	0.247431	9.13259	P08622	P08622	Chaperone protein DnaJ	dnaJ
29.9507	29.6969	29.8346	30.13	29.8226	29.9366	30.0168	30.043	29.8598	29.775	29.691	29.6622		0.306812	-0.135657	-1.1704	P08660	P08660	Lysine-sensitive aspartokinase 3	lysC
34.5924	34.6536	34.6435	34.7106	34.6794	34.743	34.7631	34.7085	34.7749	34.6984	34.7042	34.6721	+	0.0370593	-0.081159	-3.07645	P08839;P77439;P32670	P08839	Phosphoenolpyruvate-protein phosphotransferase	ptsI
30.489	30.4664	30.4192	30.4309	30.4654	30.4714	30.4738	30.412	30.4956	30.278	30.3534	30.4353		0.928703	0.00229772	0.0952417	P08956	P08956	Type I restriction enzyme EcoKI R protein	hsdR
31.5953	31.6061	31.6395	31.4278	31.4786	31.5478	31.3245	31.4827	31.3822	31.5535	31.5267	31.5795	+	0.02576	0.128912	3.46246	P08957	P08957	Type I restriction enzyme EcoKI M protein	hsdM
33.9013	33.7449	33.9209	34.3838	34.2322	34.2078	34.0424	34.2127	34.2041	33.8932	33.9065	33.9206	+	0.0058865	-0.418882	-5.34978	P08997	P08997	Malate synthase A	aceB
31.5194	31.4147	31.4983	31.4246	31.4	31.3881	31.2654	31.4238	31.225	31.6021	31.4865	31.3916		0.0956629	0.0732384	2.17137	P09029	P09029	N5-carboxyaminoimidazole ribonucleotide synthase	purK
31.4319	31.4851	31.5595	31.5119	31.4414	31.4469	31.4385	31.4838	31.3854	31.6149	31.5503	31.5375		0.588862	0.0254606	0.586795	P09030	P09030	Exodeoxyribonuclease III	xthA
30.9441	31.0679	31.0941	30.7927	31.0021	30.958	30.9413	31.1116	31.1621	31.0454	30.8449	31.1473		0.20913	0.117739	1.49541	P09053	P09053	Valine--pyruvate aminotransferase	avtA
31.1585	31.2071	31.2639	31.1445	31.2434	31.2052	31.1204	31.2745	31.2642	31.1201	31.292	31.2525		0.787223	0.012097	0.288604	P09127	P09127	Putative uroporphyrinogen-III C-methyltransferase	hemX
31.1577	31.1907	31.4442	30.704	30.7058	30.6677	30.6634	30.6748	30.8346	31.1748	31.6234	31.3683	+	0.00332282	0.571737	6.25943	P09147	P09147	UDP-glucose 4-epimerase	galE
31.8232	31.7595	31.8153	31.7922	31.7353	31.8165	32.2059	32.246	32.2525	32.3214	32.4233	32.3926		0.596602	0.0179876	0.574162	P09151	P09151	2-isopropylmalate synthase	leuA
25.3727	25.6425	NaN	28.5332	28.2005	27.862	30.2383	25.1434	28.9123	NaN	26.299	NaN	+	0.0021406	-2.69092	-9.9805	P09152;P19319	P09152	Respiratory nitrate reductase 1 alpha chain	narG
31.3358	31.2623	31.4639	31.0357	31.1719	31.0861	31.0852	31.4259	31.2548	31.378	31.4086	31.4608	+	0.0226914	0.25611	3.6033	P09158	P09158	Polyamine aminopropyltransferase	speE
33.876	33.8466	33.9477	33.8239	33.8881	34.0575	33.9619	33.8464	34.1494	33.8522	34.0275	33.9809		0.68517	-0.0331001	-0.436247	P09169	P09169	Protease 7	ompT
30.9729	31.0074	31.0968	31.1899	31.1152	31.1237	30.9359	31.0818	31.1643	30.8591	31.1028	30.8506		0.0555086	-0.117241	-2.67514	P09323	P09323	PTS system N-acetylglucosamine-specific EIICBA component;N-acetylglucosamine permease IIC component;N-acetylglucosamine-specific phosphotransferase enzyme IIB component;N-acetylglucosamine-specific phosphotransferase enzyme IIA component	nagE
32.3993	32.3777	32.2538	32.2506	32.1155	32.307	32.1221	32.5702	32.1848	32.0566	32.496	32.3615		0.176263	0.119226	1.64041	P09372;REV__P22106	P09372	Protein GrpE	grpE
35.6588	35.7311	35.662	35.9673	35.8867	35.9494	36.0485	35.825	35.9959	35.593	35.6676	35.7138	+	0.00179998	-0.250534	-7.37677	P09373	P09373	Formate acetyltransferase 1	pflB
31.5966	31.493	31.4493	31.8226	31.589	31.7248	31.5319	31.5572	31.7785	31.2375	31.576	31.5885		0.0688184	-0.199177	-2.47174	P09424	P09424	Mannitol-1-phosphate 5-dehydrogenase	mtlD
32.2522	32.1344	31.9727	32.3782	32.2454	32.1323	32.1345	32.2046	32.2172	31.9628	31.9248	32.0386		0.287251	-0.132189	-1.22656	P09546	P09546	Bifunctional protein PutA;Proline dehydrogenase;Delta-1-pyrroline-5-carboxylate dehydrogenase	putA
28.0814	28.2704	28.1504	27.6838	27.737	27.8253	27.7025	28.0568	27.9418	27.9187	28.031	28.2228	+	0.00371243	0.418729	6.07372	P09549	P09549	Cell division protein DedD	dedD
32.2099	32.2764	32.169	32.75	32.7673	32.6084	32.5826	32.6546	32.6721	32.2304	32.125	32.1959	+	0.00116643	-0.49015	-8.27039	P09551	P09551	Lysine/arginine/ornithine-binding periplasmic protein	argT
35.3568	35.3647	35.3182	35.7314	35.6874	35.7457	35.7339	35.833	35.9324	35.2792	35.3998	35.3846	+	7.83813e-05	-0.374893	-16.5331	P09831	P09831	Glutamate synthase [NADPH] large chain	gltB
32.8592	32.9112	32.9229	33.2536	33.0995	33.2196	33.2588	33.4062	33.3893	32.807	32.8559	33.0128	+	0.00444044	-0.293149	-5.78353	P09832;P37127	P09832	Glutamate synthase [NADPH] small chain	gltD
26.6349	26.9961	27.2132	26.5985	26.6875	26.7145	NaN	26.6252	NaN	26.8715	27.2096	26.6255		0.177858	0.28125	1.63275	P09980	P09980	ATP-dependent DNA helicase Rep	rep
28.3252	28.1706	28.6236	28.3327	28.0117	28.2194	28.3012	28.51	28.5692	28.5649	28.5153	28.6069		0.318867	0.185195	1.13744	P09996	P09996	Uncharacterized protein YidB	yidB
30.3557	30.2833	30.3692	30.2821	30.2869	30.2435	30.3739	30.3564	30.3814	30.2694	30.4779	30.5528		0.0953696	0.0652345	2.17412	P0A698	P0A698	UvrABC system protein A	uvrA
27.0013	26.962	26.8647	26.7594	26.8611	26.7715	26.7977	NaN	26.8602	26.9295	27.5472	27.2868	+	0.0484258	0.14532	2.80779	P0A6A0	P0A6A0	Probable protein kinase UbiB	ubiB
33.4361	33.5517	33.4758	33.2774	33.1919	33.346	33.2318	33.3658	33.4748	33.428	33.7407	33.6736	+	0.0181557	0.216118	3.85945	P0A6A3	P0A6A3	Acetate kinase	ackA
32.692	32.6918	32.6754	32.8527	32.7872	32.801	33.1819	33.1176	33.2488	33.0543	33.1374	33.1479	+	0.00353241	-0.127254	-6.15639	P0A6A6	P0A6A6	3-isopropylmalate dehydratase large subunit	leuC
34.1698	34.3929	34.2683	34.2162	34.0592	34.1343	34.1081	34.1241	34.1093	34.4131	34.2702	34.1055		0.149697	0.140411	1.77993	P0A6A8	P0A6A8	Acyl carrier protein	acpP
27.2988	27.4595	27.2656	27.1823	27.3975	27.3158	27.2073	27.3491	27.1592	27.4922	27.681	27.3726		0.64764	0.0427691	0.493325	P0A6B4	P0A6B4	Alanine racemase, biosynthetic	alr
33.193	33.1951	33.0928	33.126	33.101	33.0303	32.9347	32.9455	33.0768	33.1274	33.0771	33.1466		0.167535	0.0745519	1.68366	P0A6B7	P0A6B7	Cysteine desulfurase IscS	iscS
29.0268	29.0724	29.0502	29.039	28.7837	28.9164	28.7522	29.0096	28.859	28.8921	29.2701	29.0269		0.141837	0.136755	1.82629	P0A6C1	P0A6C1	Endonuclease 4	nfo
28.281	27.9943	28.3797	28.3047	28.389	28.4477	31.5581	30.0133	31.7899	28.1963	28.5174	28.4774		0.257107	-0.162189	-1.32066	P0A6C8	P0A6C8	Acetylglutamate kinase	argB
31.6978	31.7468	31.6854	31.8818	31.8889	31.8539	31.8609	31.9626	31.9657	31.6094	31.6559	31.6775	+	0.00157565	-0.164818	-7.64128	P0A6D3	P0A6D3	3-phosphoshikimate 1-carboxyvinyltransferase	aroA
32.4489	32.4886	32.3864	32.4738	32.4014	32.2195	32.3642	32.3666	32.3667	32.5603	32.6363	32.5218		0.400674	0.0763842	0.939485	P0A6D7	P0A6D7	Shikimate kinase 1	aroK
32.4021	32.3131	32.2456	32.5724	32.5653	32.5928	34.1832	33.1529	34.4128	32.4792	32.277	32.4248	+	0.00508779	-0.256533	-5.57071	P0A6E4	P0A6E4	Argininosuccinate synthase	argG
33.2406	33.2774	33.368	32.9885	33.0878	32.9437	32.8824	33.1233	33.1115	33.1692	33.3302	33.2843	+	0.00715057	0.288668	5.06597	P0A6E6	P0A6E6	ATP synthase epsilon chain	atpC
26.9338	27.0435	26.9286	26.9212	27.0945	27.3465	27.2333	27.2028	27.3692	27.2511	27.5302	27.5911		0.304007	-0.152032	-1.17824	P0A6E9	P0A6E9	ATP-dependent dethiobiotin synthetase BioD 2	bioD2
33.9956	33.9719	33.9029	34.269	33.97	34.0381	33.9844	34.2025	34.1276	33.9408	33.8436	33.9226		0.225456	-0.135527	-1.43182	P0A6F1	P0A6F1	Carbamoyl-phosphate synthase small chain	carA
28.803	28.618	28.7041	28.7517	28.7053	28.667	28.53	28.7525	28.4832	28.6948	28.7172	28.6517		0.995127	0.000382106	0.00649725	P0A6F3	P0A6F3	Glycerol kinase	glpK
36.0407	36.0502	36.0104	36.0627	35.8803	35.9517	35.9089	35.8369	35.9994	36.0021	36.0961	36.0645		0.27445	0.0688642	1.2653	P0A6F5	P0A6F5	60 kDa chaperonin	groL
32.9079	32.6706	32.6747	32.6783	32.6729	32.6822	32.4251	32.5113	32.4929	32.6027	32.6183	32.6132		0.403383	0.0732663	0.933554	P0A6F9	P0A6F9	10 kDa chaperonin	groS
32.24	32.419	32.5407	31.8807	32.2793	32.298	32.2825	32.5137	32.4258	32.5198	32.3094	32.3492		0.201011	0.247218	1.52893	P0A6G7	P0A6G7	ATP-dependent Clp protease proteolytic subunit	clpP
32.6278	32.7182	32.6556	32.7165	32.6708	32.7592	32.665	32.5441	32.6556	32.5677	32.6102	32.7422		0.260867	-0.0483538	-1.30836	P0A6H1	P0A6H1	ATP-dependent Clp protease ATP-binding subunit ClpX	clpX
33.1468	33.1049	32.9848	32.8552	32.8849	32.8611	33.0003	32.8668	32.8741	33.0512	33.1245	32.9406	+	0.0127904	0.21176	4.28563	P0A6H5	P0A6H5	ATP-dependent protease ATPase subunit HslU	hslU
28.4398	28.4606	28.364	28.5085	28.4158	28.5607	28.6996	28.6537	28.6634	28.462	28.6109	28.6693		0.226799	-0.0735353	-1.4268	P0A6H8	P0A6H8	Cardiolipin synthase A	clsA
30.9559	30.8034	30.9342	30.8183	30.9456	30.9392	31.0299	31.0256	30.9016	31.018	31.0028	30.9679		0.962126	-0.00318845	-0.0505256	P0A6I0	P0A6I0	Cytidylate kinase	cmk
29.7221	29.6112	29.5958	29.4996	29.7415	29.5504	29.6598	29.5685	29.5095	29.5982	29.7875	29.6917		0.61276	0.0458755	0.548123	P0A6I3	P0A6I3	Pantothenate kinase	coaA
31.3321	31.3077	31.4181	31.4897	31.4327	31.5198	31.7604	31.5408	31.8257	31.3922	31.6171	31.4317	+	0.0383158	-0.1281	-3.0423	P0A6J5	P0A6J5	D-amino acid dehydrogenase	dadA
31.4512	31.8213	31.6541	31.4661	31.4919	31.4716	31.2702	31.433	31.5838	31.4668	31.7604	31.7673		0.197467	0.165656	1.544	P0A6J8	P0A6J8	D-alanine--D-alanine ligase A	ddlA
NaN	27.6907	27.7586	NaN	27.5732	27.6919	27.8463	27.7394	NaN	27.2805	27.694	27.8337		0.310248	0.0921202	1.34723	P0A6K1	P0A6K1	Diaminopimelate epimerase	dapF
31.2155	31.1703	31.2017	31.1046	31.0706	31.2314	31.0827	31.1896	31.1242	31.2733	31.2735	31.2485		0.300404	0.0602824	1.18842	P0A6K3	P0A6K3	Peptide deformylase	def
32.3329	32.2695	32.188	32.5652	32.4545	32.4616	32.5608	32.4367	32.4419	32.1411	32.136	31.9519	+	0.0139425	-0.230312	-4.17785	P0A6K6	P0A6K6	Phosphopentomutase	deoB
30.7257	30.7443	30.6141	30.9342	30.7404	30.8095	30.8261	30.7682	30.9455	30.5411	30.5919	30.4492		0.128681	-0.133329	-1.91044	P0A6L0	P0A6L0	Deoxyribose-phosphate aldolase	deoC
31.5998	31.5089	31.4078	32.0211	31.514	31.4898	31.6383	31.7081	31.8866	31.6665	31.3351	31.3561		0.40415	-0.169465	-0.931883	P0A6L2	P0A6L2	4-hydroxy-tetrahydrodipicolinate synthase	dapA
27.3961	27.4286	27.375	27.2814	NaN	27.1205	NaN	27.4101	26.9989	27.521	27.3174	26.9543		0.0514966	0.198926	3.14418	P0A6L4	P0A6L4	N-acetylneuraminate lyase	nanA
27.96	28.2583	28.389	28.0099	28.0014	28.0147	27.7964	28.1943	28.2964	28.0381	28.4681	28.8022		0.201889	0.193748	1.52525	P0A6L9	P0A6L9	Co-chaperone protein HscB	hscB
36.7613	36.6574	36.6954	36.6299	36.4855	36.4949	36.5668	36.5409	36.5205	36.7326	36.7335	36.7653	+	0.0392327	0.167978	3.0182	P0A6M8	P0A6M8	Elongation factor G	fusA
33.3939	32.9945	32.9489	33.1818	33.3965	33.4834	32.523	33.4381	33.0625	33.2403	33.2042	33.2518		0.222618	-0.241456	-1.44254	P0A6N4	P0A6N4	Elongation factor P	efp
30.7037	30.8205	31.2827	30.6748	30.6385	30.8706	30.6782	31.0547	31.2708	30.5894	31.4457	31.3131		0.337756	0.20769	1.08801	P0A6N8	P0A6N8	Elongation factor P-like protein	yeiP
35.9103	35.9316	35.8564	35.8042	35.8044	35.815	35.8071	35.85	35.7345	35.9202	35.941	35.8905	+	0.0155821	0.0916239	4.0417	P0A6P1	P0A6P1	Elongation factor Ts	tsf
31.7127	31.6537	31.6296	31.7577	31.6248	31.4927	31.5706	31.6699	31.6575	31.8382	31.6464	31.7163		0.642518	0.0403004	0.50126	P0A6P5	P0A6P5	GTPase Der	der
30.7949	30.8192	30.8764	30.6401	30.5649	30.6502	30.4404	30.4245	30.6249	30.7328	30.92	30.726	+	0.00424122	0.211775	5.85679	P0A6P7	P0A6P7	Probable GTP-binding protein EngB	engB
35.9859	35.9723	35.9856	36.0626	35.9906	35.9913	35.8269	35.9911	35.9037	35.9078	35.8211	35.906		0.239857	-0.0335617	-1.37945	P0A6P9	P0A6P9	Enolase	eno
32.9891	32.98	33.0051	32.7024	32.6683	32.6563	32.7357	32.6323	32.6579	33.0806	32.954	32.8958	+	3.5571e-05	0.315702	20.1834	P0A6Q3	P0A6Q3	3-hydroxydecanoyl-[acyl-carrier-protein] dehydratase	fabA
27.6157	28.2658	28.1929	27.7997	27.7314	27.1784	27.4589	27.8321	27.3693	28.6755	27.8595	28.1504		0.185117	0.454954	1.59877	P0A6Q6	P0A6Q6	3-hydroxyacyl-[acyl-carrier-protein] dehydratase FabZ	fabZ
32.2555	32.2557	32.2191	31.9342	32.2203	32.1743	32.0165	32.1087	32.1626	32.2131	32.1339	32.2298		0.209351	0.133814	1.49452	P0A6R0	P0A6R0	3-oxoacyl-[acyl-carrier-protein] synthase 3	fabH
29.0826	29.1689	29.4968	28.9637	NaN	29.2113	29.0196	NaN	29.0677	29.2447	NaN	29.4176		0.450611	0.161937	0.86512	P0A6S7	P0A6S7	Glycerol-3-phosphate dehydrogenase [NAD(P)+]	gpsA
34.2842	34.2142	34.1629	34.1913	34.2427	34.2614	34.1793	34.1551	34.1354	34.031	34.1377	34.073		0.795768	-0.0113195	-0.276632	P0A6T1	P0A6T1	Glucose-6-phosphate isomerase	pgi
29.5166	29.0105	29.4878	28.8933	28.8129	28.8038	28.7811	28.6482	28.9763	29.646	29.5113	29.2062	+	0.0394832	0.501654	3.01173	P0A6T3	P0A6T3	Galactokinase	galK
32.6384	32.6238	32.5907	32.9033	32.8144	32.8418	32.7978	33.0466	32.9413	32.7323	32.6467	32.6396	+	0.00139319	-0.235546	-7.89334	P0A6T5	P0A6T5	GTP cyclohydrolase 1	folE
32.1128	31.6922	31.5808	31.938	32.0882	31.7593	32.1179	31.7758	31.8166	31.5986	31.6399	31.7245		0.517464	-0.133169	-0.708996	P0A6T9	P0A6T9	Glycine cleavage system H protein	gcvH
29.9411	29.939	30.0225	29.9311	29.9008	29.9516	29.7549	29.7731	29.7495	29.9684	30.1308	29.9661		0.27202	0.0396919	1.27285	P0A6U3	P0A6U3	tRNA uridine 5-carboxymethylaminomethyl modification enzyme MnmG	mnmG
29.9276	29.4989	29.6119	29.8865	30.1444	29.7667	29.8838	29.9349	30.0341	29.663	29.8638	29.766		0.210693	-0.253063	-1.48911	P0A6U8	P0A6U8	Glycogen synthase	glgA
30.7162	30.7102	30.766	30.9497	30.9801	30.9609	31.0856	31.0444	31.163	30.6675	30.5622	30.6477	+	0.000298163	-0.232765	-11.7698	P0A6V1	P0A6V1	Glucose-1-phosphate adenylyltransferase	glgC
30.8278	30.8183	30.8533	30.8783	30.8315	30.8605	30.6553	30.6629	30.6969	30.7802	30.7492	30.8435		0.24094	-0.0236568	-1.37564	P0A6V8	P0A6V8	Glucokinase	glk
31.8414	32.0332	31.99	31.5602	31.7833	31.7135	31.6056	31.7997	31.645	31.7796	32.0306	31.7635	+	0.0374538	0.269242	3.06559	P0A6W5	P0A6W5	Transcription elongation factor GreA	greA
30.7006	30.553	30.5386	30.6149	30.5115	30.4968	30.4123	30.5056	30.551	30.4479	30.7025	30.6499		0.426706	0.0563189	0.883841	P0A6W9	P0A6W9	Glutamate--cysteine ligase	gshA
31.9368	31.8027	31.8564	32.0929	32.0852	31.9416	32.2762	31.9381	32.1145	32.1896	31.7925	31.9251	+	0.0497163	-0.174587	-2.78201	P0A6X7	P0A6X7	Integration host factor subunit alpha	ihfA
31.9692	31.7391	31.8991	32.1155	31.9494	31.9834	32.211	32.1325	32.2857	31.9166	32.1345	31.8576		0.158335	-0.146987	-1.73187	P0A6Y1	P0A6Y1	Integration host factor subunit beta	ihfB
31.5996	31.5909	31.5801	31.1042	31.2927	31.4113	31.1664	31.2259	31.3204	31.3774	31.4443	31.4237	+	0.0231648	0.320758	3.58014	P0A6Y5	P0A6Y5	33 kDa chaperonin	hslO
35.5811	35.6297	35.638	35.5976	35.4889	35.5228	35.4589	35.463	35.4969	35.4769	35.6066	35.5096		0.0953342	0.0797997	2.17445	P0A6Y8	P0A6Y8	Chaperone protein DnaK	dnaK
30.4787	30.6109	30.5769	30.4714	30.4065	30.3734	30.3665	30.3754	30.3666	30.5412	30.7505	30.6423	+	0.0476117	0.138376	2.82447	P0A6Z1	P0A6Z1	Chaperone protein HscA	hscA
34.223	34.3537	34.5198	34.0328	34.1084	34.2228	34.0403	34.1001	34.2672	34.314	34.5306	34.5522		0.0750982	0.244161	2.39085	P0A6Z3	P0A6Z3	Chaperone protein HtpG	htpG
27.9452	27.9205	28.1903	28.3176	28.0511	28.1963	28.1075	NaN	28.2501	27.8592	28.3705	28.2442		0.215961	-0.169659	-1.46822	P0A6Z6	P0A6Z6	Nickel-responsive regulator	nikR
34.2761	34.3455	34.3727	34.2693	34.2208	34.2488	34.273	34.3022	34.2503	34.3197	34.4753	34.3398		0.0563215	0.0851339	2.66117	P0A705	P0A705	Translation initiation factor IF-2	infB
33.1552	32.782	33.0235	33.087	32.8554	32.9443	32.9	32.9885	32.9364	33.0816	33.1737	33.1275		0.856924	0.0246887	0.192234	P0A707	P0A707	Translation initiation factor IF-3;Translation initiation factor IF-3, N-terminally processed;Translation initiation factor IF-3S	infC
33.4229	33.3628	33.3916	33.4423	33.2781	33.3232	33.2957	33.2671	33.2864	33.4121	33.2369	33.4131		0.439436	0.0445773	0.857646	P0A715	P0A715	2-dehydro-3-deoxyphosphooctonate aldolase	kdsA
33.0865	33.4076	33.2057	33.1312	33.176	33.1858	33.0563	33.2273	33.2822	33.2786	33.5289	33.495		0.509211	0.0689112	0.723877	P0A717	P0A717	Ribose-phosphate pyrophosphokinase	prs
NaN	27.4365	27.5995	27.1874	27.4134	NaN	26.9697	27.2392	26.9974	27.4364	27.4726	27.7223		0.258675	0.217658	1.56209	P0A720	P0A720	Thymidylate kinase	tmk
29.9429	29.5292	29.4057	30.0994	NaN	29.2389	29.3595	29.3169	29.4684	29.4912	29.3661	29.2018		0.917359	-0.043197	-0.112738	P0A722	P0A722	Acyl-[acyl-carrier-protein]--UDP-N-acetylglucosamine O-acyltransferase	lpxA
29.0054	29.1361	29.098	28.8487	28.9556	29.0378	28.7677	28.8803	NaN	29.1985	29.2659	29.3757		0.119605	0.132449	1.97411	P0A725	P0A725	UDP-3-O-[3-hydroxymyristoyl] N-acetylglucosamine deacetylase	lpxC
30.0152	29.7859	29.1806	29.6174	30.3449	NaN	29.4324	29.8374	30.0013	NaN	29.419	29.9544		0.501274	-0.320576	-0.762419	P0A729	P0A729	Maf-like protein YceF	yceF
30.0928	30.2397	29.9309	30.0621	29.9979	30.2166	30.0057	29.843	30.3594	29.7418	30.2511	30.1361		0.969821	-0.00443967	-0.0402517	P0A731	P0A731	Methylglyoxal synthase	mgsA
31.1772	31.2624	31.5971	30.9151	31.2657	31.3092	31.0771	31.209	31.1809	31.2443	31.2097	31.3466		0.365755	0.182266	1.01916	P0A734	P0A734	Cell division topological specificity factor	minE
30.6409	30.6364	30.6404	30.7209	30.8431	30.7967	30.6787	30.7131	30.9307	30.6768	30.5529	31.1673	+	0.0143713	-0.147641	-4.14045	P0A742	P0A742	Large-conductance mechanosensitive channel	mscL
28.8528	28.8412	28.7219	28.8957	28.9044	29.0245	29.0411	28.6252	28.9825	28.7787	28.5175	28.7914		0.0819996	-0.136234	-2.31036	P0A744	P0A744	Peptide methionine sulfoxide reductase MsrA	msrA
30.9135	30.9283	30.9738	30.7504	30.7964	30.8275	30.8216	30.6384	31.0316	30.9321	31.0896	31.0078	+	0.00698058	0.1471	5.10042	P0A746	P0A746	Peptide methionine sulfoxide reductase MsrB	msrB
31.8449	31.7846	31.82	31.686	31.5224	31.5663	31.4361	31.5628	31.4662	31.8374	31.7323	31.7313	+	0.0123334	0.22492	4.33168	P0A749	P0A749	UDP-N-acetylglucosamine 1-carboxyvinyltransferase	murA
29.5593	29.3855	29.2873	29.7134	29.721	29.8288	29.5531	29.6112	29.3998	29.2102	29.3904	29.4854	+	0.0173451	-0.343712	-3.91332	P0A759	P0A759	Glucosamine-6-phosphate deaminase	nagB
33.3443	33.2191	33.1996	33.3374	33.0555	32.9182	33.2206	33.1159	32.9735	33.4428	33.3105	33.4942		0.315601	0.150674	1.14625	P0A763	P0A763	Nucleoside diphosphate kinase	ndk
31.2198	31.1345	31.0768	31.2356	31.0612	30.8761	31.1571	31.0449	31.0779	31.2983	31.283	31.1944		0.484326	0.0860717	0.769862	P0A780	P0A780	N utilization substance protein B	nusB
30.9198	31.019	31.1435	30.7697	30.9466	31.0142	31.0828	31.0377	31.1312	31.0154	31.1352	31.1121		0.295261	0.117277	1.20314	P0A784	P0A784	Oligoribonuclease	orn
34.9438	34.8899	35.12	35.3466	35.4607	35.5553	35.3993	35.4348	35.3922	34.9201	34.9617	35.1687	+	0.00696819	-0.469602	-5.10297	P0A786	P0A786	Aspartate carbamoyltransferase catalytic chain	pyrB
30.782	30.6491	30.4315	30.8343	30.6255	30.6234	30.7662	30.6676	30.7618	30.6304	30.5696	30.4859		0.584483	-0.0735435	-0.593989	P0A794	P0A794	Pyridoxine 5-phosphate synthase	pdxJ
33.2584	33.2311	33.2716	33.4263	33.1986	33.2879	33.3841	33.1414	33.3382	33.1651	33.2987	33.28		0.494116	-0.0505829	-0.751564	P0A796	P0A796	ATP-dependent 6-phosphofructokinase isozyme 1	pfkA
35.9095	35.9467	35.9553	35.9441	35.9459	35.9424	35.8293	35.8743	35.8847	35.9279	35.8243	35.8961		0.647003	-0.00696818	-0.494311	P0A799	P0A799	Phosphoglycerate kinase	pgk
29.0601	29.2457	29.1718	29.0896	29.1321	29.1975	29.0709	29.2078	29.0411	29.2637	29.3887	29.3285		0.770716	0.0194664	0.311875	P0A7A2	P0A7A2	Probable phosphoglycerate mutase GpmB	gpmB
29.2939	29.3193	29.3837	29.2192	29.2085	29.3085	29.1701	29.1622	29.0281	29.4087	29.4741	29.2478		0.104026	0.0868937	2.09682	P0A7A5	P0A7A5	Protein-L-isoaspartate O-methyltransferase	pcm
31.7477	31.7214	31.5885	31.7767	31.6574	31.5829	31.6538	31.6932	31.5731	31.7978	31.7509	31.7797		0.865601	0.0135161	0.180412	P0A7A7	P0A7A7	Glycerol-3-phosphate acyltransferase	plsB
32.4537	32.8248	33.224	32.7208	32.6966	32.3108	32.1425	32.68	31.5975	33.2998	32.2438	32.9834		0.375519	0.258094	0.996237	P0A7A9	P0A7A9	Inorganic pyrophosphatase	ppa
29.9506	30.0376	30.0894	30.1679	30.0254	30.1159	30.1341	30.103	30.1306	29.9712	30.1715	30.2193		0.254566	-0.0772139	-1.32907	P0A7B1	P0A7B1	Polyphosphate kinase	ppk
31.2277	31.2347	31.1603	30.9256	31.1153	31.1477	31.1448	31.3022	31.2551	31.3254	31.4383	31.3417		0.119393	0.144689	1.97566	P0A7B5	P0A7B5	Glutamate 5-kinase	proB
29.3311	29.1131	29.273	29.3607	29.4601	29.4671	29.5539	29.4243	29.2392	29.4456	29.4174	29.4541		0.0611576	-0.190221	-2.58263	P0A7C2	P0A7C2	LexA repressor	lexA
29.3188	29.4405	29.332	29.1567	28.8685	29.2842	29.1734	28.8862	29.0667	29.3353	29.6662	29.3606		0.113137	0.260639	2.0228	P0A7D1	P0A7D1	Peptidyl-tRNA hydrolase	pth
35.5671	35.6626	35.6519	35.063	35.1994	35.2765	35.0405	35.0821	35.1923	35.4689	35.5546	35.6402	+	0.00296694	0.447552	6.45412	P0A7D4	P0A7D4	Adenylosuccinate synthetase	purA
34.5435	34.6446	34.6335	34.4533	34.4871	34.4549	34.4475	34.4812	34.405	34.6719	34.6199	34.6055	+	0.0137407	0.142106	4.19593	P0A7D7	P0A7D7	Phosphoribosylaminoimidazole-succinocarboxamide synthase	purC
32.703	32.6353	32.4619	32.7131	32.6854	32.6755	32.7307	32.7364	32.6894	32.5145	32.5968	32.4964		0.277549	-0.0912704	-1.25577	P0A7E1	P0A7E1	Dihydroorotate dehydrogenase (quinone)	pyrD
27.7141	27.8554	27.7085	27.6778	27.6555	27.4519	27.9435	27.9335	27.7835	28.003	28.0081	28.102		0.13033	0.164246	1.89939	P0A7E3	P0A7E3	Orotate phosphoribosyltransferase	pyrE
33.3274	33.3264	33.2391	33.1474	33.3465	33.282	33.2024	33.2791	33.2855	33.3279	33.3833	33.3532		0.584024	0.0389837	0.594746	P0A7E5	P0A7E5	CTP synthase	pyrG
31.3327	31.2138	31.2138	31.5351	31.1471	31.3074	31.1719	31.3062	31.1867	31.0635	31.0786	31.1483		0.556965	-0.0763734	-0.640045	P0A7E9	P0A7E9	Uridylate kinase	pyrH
34.1613	34.159	34.1929	34.7724	34.5798	34.6147	34.6019	34.6427	34.5696	34.1802	33.9295	34.0961	+	0.00129727	-0.484567	-8.04284	P0A7F3	P0A7F3	Aspartate carbamoyltransferase regulatory chain	pyrI
31.3184	31.425	31.5317	31.1587	31.1599	31.3263	31.1151	31.2984	31.4008	31.4601	31.4926	31.5043		0.0646125	0.210077	2.53076	P0A7F6	P0A7F6	S-adenosylmethionine decarboxylase proenzyme;S-adenosylmethionine decarboxylase beta chain;S-adenosylmethionine decarboxylase alpha chain	speD
31.6881	NaN	31.2641	NaN	31.1034	31.2171	31.4121	31.2065	30.9462	31.1573	31.1789	31.1652		0.286842	0.315829	1.43873	P0A7F9	P0A7F9	S-adenosylmethionine:tRNA ribosyltransferase-isomerase	queA
31.4414	31.4109	31.463	31.2547	31.3219	31.3064	31.3947	31.3405	31.26	31.4963	31.3595	31.4543	+	0.00471981	0.144104	5.68731	P0A7G2	P0A7G2	Ribosome-binding factor A	rbfA
33.2027	32.918	33.2971	33.0019	32.71	32.9467	32.9217	33.0224	33.0335	33.4606	33.3209	33.528		0.155654	0.253072	1.74648	P0A7G6	P0A7G6	Protein RecA	recA
27.8143	27.9281	28.1368	27.7375	27.9023	27.8843	27.5144	27.8283	28.016	27.8127	27.9216	27.8942		0.334184	0.118371	1.09716	P0A7H6	P0A7H6	Recombination protein RecR	recR
28.8096	28.8515	28.8797	28.8717	28.6533	29.073	28.6347	28.9097	28.798	28.875	28.9646	29.1536		0.884153	-0.0190779	-0.155237	P0A7I0	P0A7I0	Peptide chain release factor 1	prfA
32.0957	32.2235	32.1264	31.8553	32.0273	32.0276	31.9423	31.9165	31.8807	32.1269	32.3143	32.1444		0.0611589	0.178456	2.58261	P0A7I4	P0A7I4	Peptide chain release factor 3	prfC
30.2658	30.2919	30.1421	30.1797	30.2484	30.2869	30.2508	30.1903	30.3185	30.2341	30.1675	30.1551		0.931863	-0.00508054	-0.0910063	P0A7I7	P0A7I7	GTP cyclohydrolase-2	ribA
30.1787	29.9629	30.1104	29.9777	30.0664	29.9642	30.2418	29.9091	30.0559	30.0889	29.9387	29.9735		0.318063	0.0812219	1.1396	P0A7J0	P0A7J0	3,4-dihydroxy-2-butanone 4-phosphate synthase	ribB
34.8635	34.8708	34.8517	34.6712	34.9184	34.7747	34.7742	35.0293	34.9161	34.9126	35.1392	35.0364		0.362178	0.0738805	1.02769	P0A7J3	P0A7J3	50S ribosomal protein L10	rplJ
35.1378	35.1713	35.1516	35.0773	35.0054	35.0173	35.1186	35.079	35.0508	35.1492	35.1134	35.2337	+	0.00775377	0.120248	4.95134	P0A7J7	P0A7J7	50S ribosomal protein L11	rplK
35.7292	35.6596	35.5778	35.8224	35.4852	35.6495	35.4426	35.3865	35.4259	35.5467	35.6496	35.7027		0.97777	0.00316366	0.0296459	P0A7K2	P0A7K2	50S ribosomal protein L7/L12	rplL
34.8709	34.8104	34.7938	34.8777	34.7207	34.6843	34.8167	34.8688	34.5802	34.9764	34.8328	34.8106		0.371299	0.0641708	1.00608	P0A7K6	P0A7K6	50S ribosomal protein L19	rplS
34.9511	34.8918	35.0184	34.8233	34.9422	34.9459	34.8798	34.9174	35.0397	34.9574	35.1215	35.0342		0.410183	0.0499662	0.918818	P0A7L0	P0A7L0	50S ribosomal protein L1	rplA
33.3785	33.5676	33.2753	33.3344	33.3412	33.2532	33.1534	33.12	33.1815	33.3728	33.4774	33.4502		0.340153	0.097524	1.08192	P0A7L3	P0A7L3	50S ribosomal protein L20	rplT
33.4539	33.5812	33.6081	33.7505	33.6184	33.4994	33.5629	33.4996	33.2543	33.7032	33.4687	33.5234		0.435611	-0.0750364	-0.865453	P0A7L8	P0A7L8	50S ribosomal protein L27	rpmA
34.4704	34.4582	34.3223	34.2975	34.4032	34.3463	34.3637	34.2909	34.2757	34.5311	34.3374	34.4752		0.295083	0.0679499	1.20366	P0A7M2	P0A7M2	50S ribosomal protein L28	rpmB
33.4375	33.7105	33.3306	33.5766	33.4676	33.3796	33.4566	33.4476	33.3407	33.5374	33.5386	33.4179		0.892151	0.0182902	0.144423	P0A7M9	P0A7M9	50S ribosomal protein L31	rpmE
33.4936	33.4799	33.3029	33.5517	33.5741	33.1512	33.449	33.3685	33.1992	33.4161	33.1741	33.5956		0.999189	-0.00016276	-0.00108159	P0A7N4	P0A7N4	50S ribosomal protein L32	rpmF
33.2097	33.0658	33.0435	33.1329	33.5083	33.1343	32.8212	33.0082	33.155	32.9381	32.8011	33.1481		0.32382	-0.152136	-1.12422	P0A7N9	P0A7N9	50S ribosomal protein L33	rpmG
35.1796	35.3854	35.1532	35.006	35.0315	35.1611	35.1669	35.3569	35.2065	34.7985	35.29	35.3348		0.119553	0.17318	1.97449	P0A7R1	P0A7R1	50S ribosomal protein L9	rplI
35.3213	35.1696	35.1549	34.9859	35.2083	35.0964	35.1075	35.3684	35.1346	35.2602	35.3867	35.0903		0.22858	0.118412	1.42019	P0A7R5	P0A7R5	30S ribosomal protein S10	rpsJ
31.5753	32.1211	31.9083	31.634	31.688	31.4732	31.868	31.4849	31.5557	31.685	31.8317	32.2037		0.1906	0.269826	1.57401	P0A7S3	P0A7S3	30S ribosomal protein S12	rpsL
35.6208	35.6129	35.6083	35.6737	35.551	35.5312	35.5394	35.6894	35.525	35.6498	35.7454	35.7203		0.555708	0.0287043	0.642186	P0A7S9	P0A7S9	30S ribosomal protein S13	rpsM
34.089	34.4383	34.3417	34.7406	34.4959	34.4006	34.268	34.4964	34.328	34.5552	35.0138	34.7678		0.152758	-0.25602	-1.76257	P0A7T3	P0A7T3	30S ribosomal protein S16	rpsP
33.6722	33.7495	33.6307	33.3403	33.6115	33.5574	33.4475	33.5013	33.447	33.5777	33.5366	33.4996		0.114189	0.18109	2.01467	P0A7T7	P0A7T7	30S ribosomal protein S18	rpsR
34.4227	34.5358	34.6082	34.2145	34.7106	34.5388	34.4586	34.5631	34.4726	34.5768	34.3999	34.7217		0.835957	0.0342776	0.220942	P0A7U3	P0A7U3	30S ribosomal protein S19	rpsS
33.9064	33.6513	33.7892	31.6101	33.8649	34.0932	33.8992	33.6694	33.5922	34.0368	33.5747	33.8796		0.497647	0.592909	0.745031	P0A7U7	P0A7U7	30S ribosomal protein S20	rpsT
34.5111	34.4828	34.4866	34.3521	34.4209	34.4059	34.2934	34.2592	34.3305	34.4751	34.5095	34.4998	+	0.0114091	0.100519	4.43145	P0A7V0	P0A7V0	30S ribosomal protein S2	rpsB
35.3824	35.3792	35.2815	35.4976	35.348	35.2061	35.3894	35.2782	35.3552	35.4706	35.4023	35.3102		0.976076	-0.00288518	-0.0319049	P0A7V3	P0A7V3	30S ribosomal protein S3	rpsC
35.7103	35.632	35.6342	35.4374	35.6108	35.5021	35.594	35.5056	35.41	35.8504	35.5842	35.4423		0.0665785	0.142071	2.50264	P0A7V8	P0A7V8	30S ribosomal protein S4	rpsD
35.2248	35.177	35.1184	35.2108	35.1447	35.069	35.1215	35.1651	35.1442	35.2667	35.2582	35.2506		0.567288	0.0318934	0.622591	P0A7W1	P0A7W1	30S ribosomal protein S5	rpsE
34.5887	34.2886	34.2834	34.4656	34.184	34.3568	34.353	34.3188	34.3514	34.221	34.4391	34.4426		0.71262	0.0514247	0.395559	P0A7W7	P0A7W7	30S ribosomal protein S8	rpsH
34.6282	34.9221	34.8168	34.6391	34.7338	34.6738	34.7385	34.752	34.7135	34.7009	34.8966	34.8648		0.302574	0.106786	1.18228	P0A7X3	P0A7X3	30S ribosomal protein S9	rpsI
30.3723	30.5009	30.421	30.3439	30.3585	30.2785	30.3048	30.3637	30.268	30.415	30.5781	30.5747		0.0802536	0.10446	2.32998	P0A7X6	P0A7X6	Ribosome maturation factor RimM	rimM
30.648	30.4088	30.4447	30.2654	30.4324	30.1986	30.357	30.3746	30.2023	30.6117	30.5106	30.5362		0.118826	0.201696	1.97982	P0A7Y0	P0A7Y0	Ribonuclease 3	rnc
32.451	32.5799	32.4509	32.4224	32.4458	32.4011	32.4253	32.385	32.3848	32.4897	32.5513	32.5982		0.189624	0.0708338	1.57836	P0A7Z0	P0A7Z0	Ribose-5-phosphate isomerase A	rpiA
35.4811	35.4461	35.4532	35.2998	35.4058	35.4554	35.378	35.3923	35.3072	35.4434	35.4341	35.4246		0.195858	0.073101	1.55093	P0A7Z4	P0A7Z4	DNA-directed RNA polymerase subunit alpha	rpoA
32.5667	32.5166	32.3536	32.9572	32.5502	32.3898	32.5361	32.5227	32.4965	32.4012	32.3864	32.4373		0.443766	-0.153398	-0.848876	P0A800	P0A800	DNA-directed RNA polymerase subunit omega	rpoZ
33.3827	33.4397	33.462	33.4325	33.4059	33.3628	33.3123	33.4795	33.4821	33.4045	33.6782	33.4921		0.424124	0.0277061	0.889232	P0A805	P0A805	Ribosome-recycling factor	frr
33.7041	33.6637	33.6082	33.711	33.8032	33.8315	33.782	33.8488	33.7696	33.6973	33.8178	33.6896		0.0546024	-0.123215	-2.69098	P0A817	P0A817	S-adenosylmethionine synthase	metK
30.3596	30.2353	30.2169	30.3314	30.1741	30.2317	30.2977	30.2044	30.1358	30.2672	30.2555	30.2215		0.718135	0.0248674	0.387482	P0A821	P0A821	L-seryl-tRNA(Sec) selenium transferase	selA
35.2561	35.3799	35.4151	35.1604	35.1075	35.1929	35.0256	34.9783	35.0556	35.2634	35.2397	35.2592	+	0.022231	0.19679	3.62638	P0A825	P0A825	Serine hydroxymethyltransferase	glyA
29.9154	29.851	29.9394	29.7297	29.6996	29.9146	29.7135	29.5484	29.7994	29.9448	29.5999	29.7967		0.170077	0.120635	1.67082	P0A832	P0A832	SsrA-binding protein	smpB
35.1783	35.2005	35.0828	34.9995	35.0808	35.0306	34.7972	34.7991	34.8753	35.1036	35.1631	35.0993		0.0536237	0.116879	2.70844	P0A836	P0A836	Succinyl-CoA ligase [ADP-forming] subunit beta	sucC
27.2626	27.2899	27.5967	NaN	NaN	27.5295	27.1705	NaN	27.0232	27.051	26.8297	27.1719		1	-0.146488	0	P0A840	P0A840	5/3-nucleotidase SurE	surE
31.1764	31.2619	31.3668	31.3465	31.5332	31.5053	31.3095	31.5035	31.5209	31.2809	31.4418	31.5296		0.073205	-0.193308	-2.4144	P0A847	P0A847	Queuine tRNA-ribosyltransferase	tgt
35.9657	35.9958	36.0268	36.0015	35.8366	35.9172	35.9737	36.0024	35.9645	36.0655	36.1151	36.0731		0.200613	0.0776927	1.53061	P0A850	P0A850	Trigger factor	tig
32.3695	32.3827	32.4021	31.2505	31.4244	31.3268	30.8778	31.0608	31.1229	32.0546	32.5022	32.3745	+	3.33561e-05	1.05088	20.5131	P0A853	P0A853	Tryptophanase	tnaA
32.3176	32.4277	32.5627	32.3009	32.2435	32.4294	32.148	32.2106	32.4087	32.1826	32.4194	32.307		0.28213	0.111403	1.24186	P0A855	P0A855	Protein TolB	tolB
34.313	34.486	34.3051	34.4573	34.2346	34.2824	34.3152	34.3005	34.3178	34.2876	34.329	34.4037		0.654695	0.0433311	0.482456	P0A858	P0A858	Triosephosphate isomerase	tpiA
33.4679	33.6631	33.5136	33.7116	33.6634	33.6282	33.6897	33.6161	33.6796	33.4096	33.5803	33.3956		0.133827	-0.119532	-1.87647	P0A862	P0A862	Thiol peroxidase	tpx
32.3975	32.245	32.1548	32.9116	32.7125	32.8182	32.9127	32.6882	32.7666	32.1443	32.0104	32.0281	+	0.00386147	-0.54829	-6.00891	P0A867	P0A867	Transaldolase A	talA
34.5329	34.4711	34.5632	34.4537	34.4198	34.4178	34.4207	34.3622	34.3814	34.4819	34.4578	34.5098	+	0.0356401	0.0919393	3.1167	P0A870	P0A870	Transaldolase B	talB
27.6267	27.2097	27.3942	27.6784	27.5475	27.4725	27.3559	27.1751	27.6468	27.6397	27.5602	27.6732		0.311762	-0.155909	-1.15672	P0A873	P0A873	tRNA (guanine-N(1)-)-methyltransferase	trmD
29.0555	29.2584	29.0739	29.3588	29.3515	29.3286	29.2967	29.2821	29.5148	28.9895	29.2206	29.0562	+	0.0294422	-0.217009	-3.31768	P0A877	P0A877	Tryptophan synthase alpha chain	trpA
29.6605	29.3574	29.2435	29.9738	29.6781	29.6014	29.8258	29.6661	29.8162	29.3658	29.3596	29.5878		0.121116	-0.330673	-1.96315	P0A879	P0A879	Tryptophan synthase beta chain	trpB
30.4516	30.4831	30.489	30.262	30.3384	30.3848	30.3018	30.3236	30.2607	30.6278	30.5061	30.5185	+	0.0177965	0.146142	3.88296	P0A884	P0A884	Thymidylate synthase	thyA
31.4803	31.5141	31.5674	31.224	31.3952	31.4986	31.3228	31.3909	31.3686	31.385	31.4699	31.433		0.152805	0.148011	1.76231	P0A887	P0A887	Ubiquinone/menaquinone biosynthesis C-methyltransferase UbiE	ubiE
27.9911	NaN	28.0997	27.8156	27.8009	27.8961	27.7195	NaN	NaN	27.8778	27.6479	27.6317	+	0.0334882	0.207814	3.73375	P0A890	P0A890	Sulfurtransferase TusA	tusA
28.599	28.8362	28.6937	28.9721	28.768	28.8873	28.5906	28.6534	28.9284	28.4643	28.9204	28.7309		0.141433	-0.166171	-1.82875	P0A894	P0A894	RNase adapter protein RapZ	rapZ
31.0329	31.4052	31.1782	30.8555	31.122	31.0887	30.8556	31.0528	30.8974	31.1215	31.2052	31.1662		0.251716	0.183362	1.3386	P0A8A0	P0A8A0	Probable transcriptional regulatory protein YebC	yebC
29.78	30.3373	30.4292	30.0952	30.0709	30.4807	29.8988	30.1347	30.3419	30.1172	30.4234	30.6532		0.897064	-0.0334015	-0.13779	P0A8A2	P0A8A2	Probable transcriptional regulatory protein YeeN	yeeN
28.9446	29.0514	29.1453	29.0534	28.769	29.0353	28.9812	29.1733	29.21	28.9474	29.0568	29.0512		0.433369	0.0945574	0.870053	P0A8A4	P0A8A4	Phosphoenolpyruvate synthase regulatory protein	ppsR
30.8101	30.7901	30.9428	30.9284	30.8571	30.7586	30.8779	30.8568	30.5426	31.0314	30.8121	30.8019		0.995849	-0.000380198	-0.0055343	P0A8A8	P0A8A8	Ribosome maturation factor RimP	rimP
NaN	27.8054	27.8578	28.2856	27.8292	28.0452	27.9892	27.7831	28.076	27.8289	28.1846	28.0052		0.286187	-0.221686	-1.2943	P0A8B2	P0A8B2	UPF0115 protein YfcN	yfcN
29.4289	29.7711	30.0922	29.5722	29.4528	29.7455	29.5189	29.4374	29.6158	29.596	29.8464	29.8686		0.453078	0.173948	0.830248	P0A8B5	P0A8B5	Nucleoid-associated protein YbaB	ybaB
31.3607	31.4623	31.5786	31.2218	31.5491	31.4895	31.3598	31.3978	31.4045	31.3929	31.5336	31.4673		0.711822	0.0470994	0.396731	P0A8C4	P0A8C4	UPF0149 protein YgfB	ygfB
27.0226	27.1587	27.1398	27.0225	26.9472	26.6788	NaN	26.8554	26.9567	NaN	NaN	27.23		0.117425	0.224181	1.99019	P0A8D3	P0A8D3	UPF0178 protein YaiI	yaiI
31.2726	31.2499	31.2731	31.3588	31.421	31.3941	31.4428	31.4458	31.5947	31.2125	31.372	31.3667	+	0.00298936	-0.126101	-6.44102	P0A8E1	P0A8E1	UPF0227 protein YcfP	ycfP
32.4777	32.513	32.5866	32.5461	32.402	32.547	32.3795	32.4716	32.5684	32.4853	32.6006	32.5169		0.660933	0.0273692	0.472902	P0A8E7	P0A8E7	UPF0234 protein YajQ	yajQ
33.7714	33.8684	33.9659	33.9069	33.848	33.8801	33.7652	33.9619	33.9257	33.8542	33.7413	34.0444		0.875842	-0.00977198	-0.166499	P0A8F0	P0A8F0	Uracil phosphoribosyltransferase	upp
30.3798	30.3536	30.4503	30.3447	30.4306	30.4076	30.3383	30.4555	30.6056	30.4452	30.5724	30.4765		0.994497	0.000283559	0.00733714	P0A8F4	P0A8F4	Uridine kinase	udk
29.525	29.4277	29.389	29.4443	29.5097	29.5205	29.2657	29.4002	29.4592	29.5125	29.5354	29.5112		0.398547	-0.0443134	-0.944163	P0A8F8	P0A8F8	UvrABC system protein B	uvrB
27.9713	28.161	28.0186	27.9179	28.037	28.0065	27.8727	27.8294	27.9789	27.9171	27.949	27.754		0.401098	0.0631479	0.938554	P0A8G0	P0A8G0	UvrABC system protein C	uvrC
29.526	29.6325	29.5665	29.2912	29.5047	29.6361	29.4566	29.1429	29.3535	29.4642	29.5234	29.5806		0.405651	0.0976677	0.928616	P0A8G3	P0A8G3	Uronate isomerase	uxaC
32.3489	32.3536	32.2331	32.7924	32.7264	32.9229	32.7851	32.6523	32.8721	32.0076	31.958	31.9767	+	0.00199066	-0.502031	-7.18212	P0A8G6	P0A8G6	NAD(P)H dehydrogenase (quinone)	wrbA
28.7987	28.7915	28.9493	28.7101	28.9266	28.9733	28.8037	28.8999	28.9683	28.6866	29.0696	28.9174		0.818572	-0.023517	-0.244917	P0A8H8	P0A8H8	DNA gyrase inhibitor YacG	yacG
30.3919	30.2814	30.3342	30.3199	30.2988	30.3784	30.5629	30.4654	30.4638	30.3487	30.5653	30.4647		0.935072	0.00345357	0.0867062	P0A8I3	P0A8I3	UPF0246 protein YaaA	yaaA
30.6875	30.7736	30.6748	30.6088	30.6387	30.5973	30.6848	30.7935	30.5875	30.8293	30.8492	30.7477	+	0.0438023	0.097058	2.90717	P0A8I5	P0A8I5	tRNA (guanine-N(7)-)-methyltransferase	trmB
28.1749	28.3719	28.3817	28.1278	28.2716	28.2568	28.1087	NaN	28.4239	28.3135	28.2044	28.3886		0.327216	0.0907847	1.11527	P0A8I8	P0A8I8	Ribosomal RNA large subunit methyltransferase H	rlmH
30.6549	30.641	30.5009	30.1923	30.503	30.4507	30.4113	30.2619	30.1558	30.6284	30.4663	30.2154		0.114762	0.216944	2.01028	P0A8J4	P0A8J4	UPF0250 protein YbeD	ybeD
32.1863	32.1518	32.1696	32.0809	32.1554	32.0586	32.0572	32.069	32.0536	32.1059	32.2884	32.2808		0.0834598	0.0709114	2.29431	P0A8J8	P0A8J8	ATP-dependent RNA helicase RhlB	rhlB
30.3432	30.0728	30.0137	30.0398	30.1246	29.9461	30.0548	29.9929	29.8352	30.1437	30.0268	29.9386		0.402728	0.106368	0.934985	P0A8K1	P0A8K1	Phosphatidylserine decarboxylase proenzyme;Phosphatidylserine decarboxylase alpha chain;Phosphatidylserine decarboxylase beta chain	psd
33.4289	33.5247	33.5935	33.3893	33.494	33.4927	33.4519	33.4848	33.6496	33.3452	33.6407	33.6911		0.38866	0.0569941	0.966195	P0A8L1	P0A8L1	Serine--tRNA ligase	serS
26.6393	27.2371	NaN	26.7115	27.0296	NaN	27.0634	27.4913	26.8017	NaN	27.3769	27.2109		0.860058	0.0676699	0.199875	P0A8L7	P0A8L7	UPF0263 protein YciU	yciU
34.7041	34.6446	34.5231	34.5373	34.5542	34.5302	34.5436	34.5098	34.5729	34.6739	34.6766	34.5337		0.195601	0.0833804	1.55205	P0A8M0	P0A8M0	Asparagine--tRNA ligase	asnS
33.441	33.4102	33.4676	33.3845	33.4437	33.4479	33.6159	33.4462	33.4116	33.5799	33.5358	33.6026		0.617472	0.0142428	0.540612	P0A8M3	P0A8M3	Threonine--tRNA ligase	thrS
31.1597	31.6753	31.3501	31.2976	31.6244	31.6951	31.5538	31.848	31.4229	31.6341	31.6871	31.4058		0.499154	-0.144027	-0.742253	P0A8M6	P0A8M6	UPF0265 protein YeeX	yeeX
34.475	34.3496	34.4633	34.3575	34.4253	34.3891	34.2798	34.3317	34.4205	34.4008	34.5478	34.635		0.434506	0.0386492	0.867717	P0A8N3	P0A8N3	Lysine--tRNA ligase	lysS
31.2365	31.1403	31.3365	30.5986	30.7669	30.8734	30.6603	30.5933	30.715	30.9823	31.238	31.0304	+	0.00741366	0.491476	5.01458	P0A8N5	P0A8N5	Lysine--tRNA ligase, heat inducible	lysU
28.0064	27.6278	27.5667	27.3313	27.5385	27.8198	27.6583	27.5914	27.6253	27.4721	27.7767	NaN		0.436481	0.17044	0.863671	P0A8N7	P0A8N7	Elongation factor P--(R)-beta-lysine ligase	epmA
32.6237	32.5494	32.4812	32.514	32.3721	32.3485	32.2703	32.1428	31.8957	32.5687	32.2406	31.9358		0.101531	0.139909	2.11835	P0A8P3	P0A8P3	Probable Fe(2+)-trafficking protein	yggX
NaN	28.1648	28.2919	27.7989	27.9652	28.1107	NaN	28.0075	28.1848	27.9469	28.3076	28.1016		0.120597	0.270074	2.15098	P0A8R4	P0A8R4	Protein SlyX	slyX
29.5213	29.547	29.4124	29.641	29.5494	29.5288	29.6511	29.4997	29.4045	29.5676	29.2718	29.3684		0.21344	-0.0794811	-1.47815	P0A8S1	P0A8S1	HTH-type transcriptional regulator ArgP	argP
36.1092	36.1245	36.0872	36.0755	36.0925	36.0977	36.014	36.0794	36.0916	36.1123	36.1787	36.098		0.221314	0.0184161	1.44751	P0A8T7	P0A8T7	DNA-directed RNA polymerase subunit beta	rpoC
31.2093	30.574	29.4985	31.0788	30.6443	29.7168	30.9252	30.4605	29.1304	30.929	30.2916	29.5837		0.938452	-0.0526606	-0.0821793	P0A8U6	P0A8U6	Met repressor	metJ
27.9783	27.8848	27.7722	27.5883	NaN	27.9724	NaN	28.3254	27.9881	27.7995	28.1533	27.9018		0.588718	0.0980914	0.603559	P0A8V0	P0A8V0	Ribonuclease BN	rbn
35.8806	35.8636	35.7783	35.8789	35.7985	35.7877	35.7368	35.7968	35.8069	35.8017	35.8007	35.8224		0.677574	0.0191498	0.447658	P0A8V2	P0A8V2	DNA-directed RNA polymerase subunit beta	rpoB
28.4581	28.4201	28.1548	28.696	28.4509	28.4354	28.3454	28.7138	28.3773	28.6129	NaN	28.5978		0.22385	-0.183139	-1.43787	P0A8V6	P0A8V6	Fatty acid metabolism regulator protein	fadR
27.9276	28.0781	28.0645	27.8963	28.004	28.0135	27.9621	27.8611	28.0288	27.8535	28.2795	28.1422		0.441085	0.0521056	0.854299	P0A8W0	P0A8W0	Transcriptional regulator NanR	nanR
29.1718	29.0706	29.0356	29.6135	29.2491	29.2141	29.5076	29.2257	28.9177	29.4791	28.9631	28.7325		0.117992	-0.266235	-1.98598	P0A8W2	P0A8W2	Transcriptional regulator SlyA	slyA
28.7052	28.5094	28.9866	NaN	28.8166	NaN	28.7344	NaN	28.4878	28.8248	28.638	28.5297		1	-0.082887	0	P0A8W5	P0A8W5	UPF0301 protein YqgE	yqgE
31.9911	32.0624	32.0978	31.9843	32.1284	32.1381	31.9764	32.0783	32.1868	32.0792	32.131	32.0521		0.602809	-0.0331612	-0.564108	P0A8W8	P0A8W8	UPF0304 protein YfbU	yfbU
30.0814	30.1287	29.9977	30.1166	30.0771	30.0366	30.0666	30.157	30.3621	30.0679	30.362	30.1416		0.875066	-0.00749461	-0.167552	P0A8X0	P0A8X0	UPF0307 protein YjgA	yjgA
30.4891	30.5486	30.573	30.3939	30.5759	30.4612	30.1988	30.3712	30.2955	30.3963	30.2797	30.1443		0.364917	0.0599187	1.02115	P0A8X2	P0A8X2	Protein YceI	yceI
29.4271	29.4313	29.4412	29.1445	29.5723	NaN	29.3471	29.381	29.6601	29.1186	29.625	29.345		0.67122	0.0747766	0.468731	P0A8Y3	P0A8Y3	Alpha-D-glucose-1-phosphate phosphatase YihX	yihX
30.007	29.9584	29.8081	29.9571	30.1019	30.0574	29.5789	30.0646	30.0129	29.9758	29.8129	29.8542		0.195463	-0.114297	-1.55264	P0A8Y5	P0A8Y5	Sugar phosphatase YidA	yidA
27.5734	27.4761	27.7383	26.9547	27.3988	27.3479	27.8556	27.5523	27.6177	27.6572	27.436	27.4775		0.0861632	0.362096	2.26541	P0A8Z3	P0A8Z3	Acyl-CoA thioester hydrolase YbgC	ybgC
31.5483	31.5284	31.4415	31.4222	31.429	31.4064	31.3804	31.3749	31.4077	31.4874	31.5344	31.5185		0.0603355	0.0868422	2.59547	P0A903	P0A903	Outer membrane protein assembly factor BamC	bamC
33.1176	33.2488	33.1335	33.3151	33.2398	33.0969	33.1019	32.9057	33.1244	33.2042	33.0841	33.1997		0.542858	-0.0506159	-0.66426	P0A905	P0A905	Outer membrane lipoprotein SlyB	slyB
32.0467	31.9723	32.0033	31.9956	31.862	31.9162	31.777	31.9273	31.9232	31.9723	31.9301	31.8858		0.135492	0.0828101	1.86577	P0A908	P0A908	MltA-interacting protein	mipA
35.3684	35.5406	35.5819	35.4107	35.3887	35.449	35.6299	35.49	35.5841	35.7922	35.6296	35.7241		0.298507	0.0808627	1.19382	P0A910	P0A910	Outer membrane protein A	ompA
33.9805	33.9696	33.796	33.7387	33.8077	33.9366	33.7729	33.8502	33.6109	33.9405	33.7217	33.6302		0.351536	0.0877164	1.05351	P0A912	P0A912	Peptidoglycan-associated lipoprotein	pal
31.041	31.1381	31.4717	30.8355	30.8515	31.3825	30.5308	30.6413	30.8725	31.2943	31.1986	31.4138		0.432115	0.193776	0.872635	P0A927	P0A927	Nucleoside-specific channel-forming protein tsx	tsx
29.4931	29.4305	29.5988	29.5303	29.3357	29.39	29.3037	29.566	29.4166	29.5459	29.6457	29.8295		0.30746	0.0887782	1.1686	P0A935	P0A935	Membrane-bound lytic murein transglycosylase A	mltA
33.7956	33.6829	33.7076	33.7438	33.6971	33.6224	33.5479	33.6666	33.4929	33.7052	33.5797	33.683		0.452358	0.0409025	0.831677	P0A940	P0A940	Outer membrane protein assembly factor BamA	bamA
27.1733	26.9265	27.2079	27.1539	27.2605	27.3031	27.2318	27.0896	27.6027	27.2603	27.1515	27.3453		0.240026	-0.13663	-1.37885	P0A948	P0A948	Ribosomal-protein-alanine acetyltransferase	rimJ
29.4039	29.3663	29.4845	29.2772	29.2639	29.3861	29.3425	29.6762	29.4731	29.5706	29.8018	29.8975		0.104105	0.109201	2.09615	P0A951	P0A951	Spermidine N(1)-acetyltransferase	speG
33.289	33.1962	33.194	32.8866	32.9205	32.8525	32.7898	32.728	32.7622	33.1748	33.2248	33.2743	+	0.000776548	0.339855	9.19657	P0A953	P0A953	3-oxoacyl-[acyl-carrier-protein] synthase 1	fabB
33.0929	33.2175	33.289	32.9748	33.1526	33.3758	33.1019	33.1597	33.2491	33.037	33.2371	33.1375		0.816553	0.0320498	0.247713	P0A955	P0A955	KHG/KDPG aldolase;4-hydroxy-2-oxoglutarate aldolase;2-dehydro-3-deoxy-phosphogluconate aldolase	eda
29.4793	29.6338	29.6094	29.1953	29.4951	29.5338	29.3536	29.3638	29.3143	29.4064	29.4869	29.6762		0.229483	0.166082	1.41685	P0A959	P0A959	Glutamate-pyruvate aminotransferase AlaA	alaA
29.0875	29.2583	29.3695	29.14	29.2974	29.333	29.0875	29.2717	29.1749	29.16	29.2399	29.3366		0.864643	-0.0183881	-0.181715	P0A962	P0A962	L-asparaginase 1	ansA
33.2114	33.5072	33.3864	33.3154	33.2595	33.2283	33.3212	33.3282	33.3445	33.4411	33.6412	33.5668		0.324383	0.100568	1.12273	P0A972	P0A972	Cold shock-like protein CspE	cspE
30.5196	30.393	30.2745	30.4235	30.4595	30.1874	30.4072	30.5122	30.4197	30.5141	30.2547	30.363		0.743313	0.0389093	0.350974	P0A988	P0A988	DNA polymerase III subunit beta	dnaN
31.3935	31.282	31.6093	32.3629	31.9524	32.1366	32.3445	32.4739	32.1609	31.5692	31.1808	31.5204	+	0.00910549	-0.722354	-4.72979	P0A991	P0A991	Fructose-bisphosphate aldolase class 1	fbaB
32.6596	32.8863	32.9397	32.5728	32.5698	32.5919	32.4821	32.6074	32.6708	32.583	32.7509	32.6939	+	0.0438713	0.250337	2.90559	P0A993	P0A993	Fructose-1,6-bisphosphatase class 1	fbp
30.0381	30.2182	30.205	29.2847	29.7605	29.8176	29.8847	29.3733	29.6575	30.2548	30.3769	30.4695	+	0.040582	0.532851	2.9839	P0A998	P0A998	Bacterial non-heme ferritin	ftnA
33.163	33.076	33.2172	33.3103	33.0806	33.155	33.07	33.0356	33.2328	32.9428	32.9752	33.0919		0.724757	-0.0299123	-0.377821	P0A9A6	P0A9A6	Cell division protein FtsZ	ftsZ
31.7704	31.7648	31.9259	31.4278	31.7053	31.7995	31.6343	31.9804	31.6475	31.6858	31.6318	31.0832		0.226711	0.176142	1.42713	P0A9A9	P0A9A9	Ferric uptake regulation protein	fur
35.9561	35.8998	35.8635	36.0037	35.9467	36.0767	36.1045	35.9936	35.8544	35.6549	35.8052	35.9513		0.0911531	-0.102528	-2.21465	P0A9B2	P0A9B2	Glyceraldehyde-3-phosphate dehydrogenase A	gapA
29.172	29.1048	29.3258	NaN	29.0619	29.2923	NaN	29.2385	29.1617	NaN	29.1064	29.1235		0.85633	0.0237366	0.197124	P0A9B6	P0A9B6	D-erythrose-4-phosphate dehydrogenase	epd
30.8558	30.7442	31.0541	30.7709	30.5405	30.7774	30.7002	30.5942	30.84	30.751	31.0406	30.9608		0.189879	0.188464	1.57722	P0A9C3	P0A9C3	Aldose 1-epimerase	galM
34.7866	34.9067	34.8633	34.9748	35.0561	34.6696	34.2725	34.8143	34.0508	35.0479	34.4007	34.8795		0.716149	-0.0479342	-0.390386	P0A9C5	P0A9C5	Glutamine synthetase	glnA
29.6459	29.3858	29.293	29.3812	29.4877	29.2321	29.1302	28.9989	29.2564	29.6357	29.4	29.4924		0.594533	0.0745316	0.577529	P0A9C9	P0A9C9	Fructose-1,6-bisphosphatase 1 class 2	glpX
30.0723	30.3354	30.2037	30.3513	30.7209	30.3056	30.4044	30.8244	30.1926	30.3953	29.96	29.9764		0.167774	-0.255484	-1.68244	P0A9D2	P0A9D2	Glutathione S-transferase GstA	gstA
29.7474	29.7038	29.7967	29.5637	29.6597	29.7696	29.5265	29.6662	29.9574	29.4102	29.8907	29.9841		0.262608	0.085008	1.30272	P0A9D4	P0A9D4	Serine acetyltransferase	cysE
33.349	33.4363	33.3911	33.3515	33.5043	33.374	33.4299	33.3585	33.3009	33.4257	33.396	33.4685		0.757765	-0.0177905	-0.330277	P0A9D8	P0A9D8	2,3,4,5-tetrahydropyridine-2,6-dicarboxylate N-succinyltransferase	dapD
30.0177	29.8226	29.8367	30.0873	30.065	30.1151	29.8892	30.0985	29.9866	30.0162	30.1218	29.8746	+	0.0379455	-0.196774	-3.05223	P0A9E5	P0A9E5	Fumarate and nitrate reduction regulatory protein	fnr
28.3648	28.0859	28.3257	27.9928	NaN	28.0356	28.1209	28.4198	28.3407	28.2503	28.4013	28.4597		0.12051	0.244604	2.15174	P0A9F1	P0A9F1	Transcriptional regulator MntR	mntR
31.1484	31.1624	31.1975	31.27	31.0919	31.083	31.0748	31.0805	31.218	31.2595	31.2847	31.1618		0.753216	0.0210946	0.336773	P0A9F3	P0A9F3	HTH-type transcriptional regulator CysB	cysB
26.6178	NaN	NaN	26.6854	26.9069	26.8185	27.1031	27.0566	26.8717	26.9122	27.0874	27.0432		1	-0.185802	0	P0A9F6	P0A9F6	Glycine cleavage system transcriptional activator	gcvA
27.429	27.1039	27.202	27.7487	27.2781	NaN	NaN	NaN	27.3694	27.1945	26.6611	27.1811		0.300359	-0.26844	-1.24865	P0A9G4	P0A9G4	HTH-type transcriptional regulator CueR	cueR
34.4613	34.4777	34.5399	34.8804	34.7928	34.8308	34.5822	34.6837	34.9529	34.2917	34.4561	34.3765	+	0.000609092	-0.341717	-9.79418	P0A9G6	P0A9G6	Isocitrate lyase	aceA
28.127	28.2049	28.4738	28.1244	28.3916	28.3082	28.2274	28.3743	28.336	27.9406	28.3953	28.3464		0.965008	-0.00613403	-0.0466777	P0A9G8	P0A9G8	Transcriptional regulator ModE	modE
29.3608	29.1578	29.3108	29.5618	29.4126	29.3554	29.5044	29.2725	29.6136	29.3063	29.1666	29.4012		0.126691	-0.166784	-1.92397	P0A9H1	P0A9H1	G/U mismatch-specific DNA glycosylase	mug
30.5741	30.618	30.7513	31.1882	31.2602	31.2974	31.1836	31.338	31.5051	30.6911	30.8908	30.8949	+	0.000642644	-0.600811	-9.65922	P0A9H7	P0A9H7	Cyclopropane-fatty-acyl-phospholipid synthase	cfa
28.2401	28.388	28.5602	28.4194	28.3738	28.2919	28.3928	28.555	28.5586	28.2471	28.2756	28.4222		0.747323	0.0344226	0.345214	P0A9I3	P0A9I3	Glycine cleavage system transcriptional repressor	gcvR
29.6933	29.8393	29.7927	29.8	29.7559	29.7805	29.8064	29.786	29.8592	29.6393	29.7638	29.7579		0.938425	-0.00369326	-0.0822152	P0A9J0	P0A9J0	Ribonuclease G	rng
28.6888	28.8652	28.794	28.4825	28.4766	28.6212	28.4881	28.9055	28.7341	28.8583	29.0226	28.973	+	0.0213508	0.255892	3.67215	P0A9J6	P0A9J6	Ribokinase	rbsK
31.0206	31.0129	31.1703	31.1169	31.0984	31.1098	32.6263	32.7178	32.6333	32.4132	32.48	32.503		0.476522	-0.0404085	-0.784653	P0A9J8	P0A9J8	P-protein;Chorismate mutase;Prephenate dehydratase	pheA
31.7504	31.529	31.6271	31.8437	31.5998	31.6091	31.5856	31.77	31.6607	31.6211	31.6692	31.6181		0.658705	-0.0487315	-0.476309	P0A9K3	P0A9K3	PhoH-like protein	ybeZ
29.0939	28.8515	29.0455	28.9189	29.1905	28.9836	29.3419	29.2534	29.3492	29.2276	29.0477	29.1719		0.773295	-0.0340398	-0.308226	P0A9K7	P0A9K7	Phosphate-specific transport system accessory protein PhoU	phoU
32.1099	32.1921	32.0837	32.353	32.1532	32.6165	32.0712	32.3554	32.2081	32.2701	32.0858	32.0877		0.149875	-0.245649	-1.77891	P0A9K9	P0A9K9	FKBP-type peptidyl-prolyl cis-trans isomerase SlyD	slyD
31.6204	31.6123	31.469	31.3853	31.4603	31.36	31.6153	31.4818	31.2864	31.7137	NaN	31.7118	+	0.0455436	0.165395	2.86836	P0A9L3	P0A9L3	FKBP-type 22 kDa peptidyl-prolyl cis-trans isomerase	fklB
31.2784	31.178	31.2469	31.2592	30.9661	31.1463	31.1497	31.1373	31.1133	31.266	31.4182	31.2565		0.288376	0.110539	1.22323	P0A9L5	P0A9L5	Peptidyl-prolyl cis-trans isomerase C	ppiC
NaN	31.5144	31.0349	30.5722	31.5742	31.1011	31.1581	31.1759	29.7133	31.1257	30.9361	30.1534		0.674279	0.192145	0.463945	P0A9L8	P0A9L8	Pyrroline-5-carboxylate reductase	proC
34.0348	33.9579	34.0674	33.6829	33.894	33.8944	33.8254	33.8199	33.8469	33.9892	34.0782	34.0227		0.0646021	0.196255	2.53091	P0A9M0	P0A9M0	Lon protease	lon
30.9058	30.8584	30.9761	30.668	30.7091	30.7055	30.6974	30.7384	30.6932	30.9471	30.9963	31.0431	+	0.00392154	0.219226	5.98366	P0A9M2	P0A9M2	Hypoxanthine phosphoribosyltransferase	hpt
31.0689	30.6649	30.7562	30.7507	30.712	30.5955	30.6418	30.2135	30.2524	31.3229	30.4669	31.0176		0.333276	0.143931	1.0995	P0A9M5	P0A9M5	Xanthine phosphoribosyltransferase	gpt
33.1435	33.0611	33.2104	32.756	32.8196	32.9925	32.8605	32.8749	32.8875	33.0748	33.3109	33.3256	+	0.0270481	0.282321	3.40917	P0A9M8	P0A9M8	Phosphate acetyltransferase	pta
31.1623	31.0048	31.0603	31.0653	31.0503	31.0631	31.0825	31.1341	31.2489	31.1092	31.1438	31.3936		0.744206	0.016215	0.349691	P0A9N4	P0A9N4	Pyruvate formate-lyase 1-activating enzyme	pflA
35.5527	35.5791	35.5968	35.6111	35.548	35.4803	35.4466	35.6137	35.587	35.4918	35.6399	35.6154		0.497349	0.0297343	0.745582	P0A9P0	P0A9P0	Dihydrolipoyl dehydrogenase	lpdA
33.1995	32.9874	33.216	33.0149	32.9368	33.0296	33.0048	33.1599	33.0456	33.2716	33.2207	33.3391		0.150123	0.140518	1.77749	P0A9P4	P0A9P4	Thioredoxin reductase	trxB
32.5118	32.319	32.2294	32.2913	32.3257	32.1808	31.9856	32.0423	31.9431	32.3759	32.327	32.3287		0.405132	0.0874761	0.929744	P0A9P6	P0A9P6	ATP-dependent RNA helicase DeaD	deaD
32.3143	32.3202	32.3599	32.4206	32.3474	32.3862	32.3856	32.3993	32.4767	32.4598	32.4271	32.612		0.105128	-0.0532748	-2.08749	P0A9Q1	P0A9Q1	Aerobic respiration control protein ArcA	arcA
32.3941	32.4612	32.4935	32.4056	32.2786	32.3867	32.3154	32.345	32.3595	32.4453	32.5924	32.5683		0.13289	0.0926526	1.88254	P0A9Q5	P0A9Q5	Acetyl-coenzyme A carboxylase carboxyl transferase subunit beta	accD
35.2921	35.3614	35.2961	35.3495	35.3578	35.3896	35.2405	35.1959	35.2753	35.1235	35.1131	35.2174		0.127328	-0.0490748	-1.91961	P0A9Q7	P0A9Q7	Aldehyde-alcohol dehydrogenase;Alcohol dehydrogenase;Acetaldehyde dehydrogenase [acetylating];Pyruvate-formate-lyase deactivase	adhE
33.2462	33.2711	33.3394	33.3772	33.367	33.5511	33.3499	33.3717	33.3126	33.0711	33.2873	33.077		0.0907865	-0.146217	-2.21827	P0A9Q9	P0A9Q9	Aspartate-semialdehyde dehydrogenase	asd
30.6506	30.3691	30.3448	30.4732	30.4017	30.4299	30.2878	30.3087	30.3792	30.5027	30.6395	30.5175		0.852632	0.0198733	0.198093	P0A9R4	P0A9R4	2Fe-2S ferredoxin	fdx
27.3488	27.6418	27.7838	27.311	28.0964	NaN	27.0651	27.0413	27.223	27.5334	27.3776	27.0187		0.760489	-0.112213	-0.333818	P0A9S3	P0A9S3	Galactitol-1-phosphate 5-dehydrogenase	gatD
27.3654	27.281	27.0941	27.7017	27.2346	27.4548	27.1459	27.5125	27.6362	27.2418	27.0873	27.0405		0.239158	-0.216866	-1.38192	P0A9S7	P0A9S7	High-affinity branched-chain amino acid transport ATP-binding protein LivG	livG
34.2046	34.3114	34.2507	34.4516	34.5968	34.4361	34.4513	34.6744	34.5756	34.2767	34.1384	34.1785	+	0.0161129	-0.239236	-4.00128	P0A9T0	P0A9T0	D-3-phosphoglycerate dehydrogenase	serA
29.5139	29.0878	29.1027	29.3119	29.5525	29.3265	29.4496	29.3906	29.3672	29.3444	29.2995	29.307		0.367823	-0.162163	-1.01426	P0A9T4	P0A9T4	Protein tas	tas
NaN	NaN	26.9037	NaN	26.8344	27.05	26.9362	26.8684	27.0025	26.7996	26.5635	27.0272		1	-0.0384912	0	P0A9T8	P0A9T8	Uncharacterized ABC transporter ATP-binding protein YbbA	ybbA
31.2059	31.2301	31.169	31.3529	31.2443	31.1757	31.2749	31.2693	31.1887	31.1272	31.2167	31.1785		0.362828	-0.0559959	-1.02613	P0A9U3	P0A9U3	Uncharacterized ABC transporter ATP-binding protein YbiT	ybiT
30.6843	30.7208	30.7183	30.6664	30.6299	30.6893	30.559	30.5266	30.6099	30.624	30.5331	30.6745		0.0932085	0.045908	2.19464	P0A9V1	P0A9V1	Lipopolysaccharide export system ATP-binding protein LptB	lptB
33.8435	33.9582	33.9703	33.5986	33.6029	33.7446	33.5634	33.5928	33.605	33.8516	33.9529	33.8246	+	0.0117926	0.275304	4.38891	P0A9W3	P0A9W3	Energy-dependent translational throttle protein EttA	ettA
29.5101	29.6955	29.2766	29.2362	29.4373	29.3505	29.4206	29.2008	29.4002	29.648	29.4562	29.3315		0.319305	0.152776	1.13626	P0A9W6	P0A9W6	Acid stress protein IbaG	ibaG
30.7406	30.6983	30.6242	30.9481	30.7701	30.685	30.7864	30.8991	30.6153	30.8087	30.6132	30.4415		0.251535	-0.113377	-1.33922	P0A9W9	P0A9W9	Protein YrdA	yrdA
33.1832	32.9985	33.0009	33.136	32.9495	32.8801	32.9897	32.8852	32.9839	33.0976	32.9764	33.1		0.500927	0.0723483	0.738994	P0A9X4	P0A9X4	Rod shape-determining protein MreB	mreB
31.4836	31.4296	31.6272	31.1723	31.2332	31.0398	30.9646	30.4463	30.7079	31.9944	31.9507	31.9168	+	0.0112715	0.365001	4.44715	P0A9X9	P0A9X9	Cold shock protein CspA	cspA
33.6878	33.8954	33.8072	34.242	33.9968	33.8625	NaN	NaN	34.0512	33.6113	34.0531	33.8412		0.133952	-0.236982	-1.87566	P0A9Y6	P0A9Y6	Cold shock-like protein CspC	cspC
31.0108	31.1271	31.0072	30.978	30.9469	31.065	31.1179	31.0476	31.0652	31.0692	31.2467	31.3013		0.383671	0.0517139	0.977497	P0A9Z1	P0A9Z1	Nitrogen regulatory protein P-II 1	glnB
33.4642	33.6165	33.4467	NaN	33.5278	33.4176	33.5848	33.3142	33.5486	33.5702	33.4945	33.2567		0.682928	0.0364145	0.450481	P0AA04	P0AA04	Phosphocarrier protein HPr	ptsH
35.3926	35.4784	35.3308	35.117	35.2773	35.2961	35.1169	35.2322	35.1572	35.4251	35.2995	35.3244		0.074723	0.170443	2.39547	P0AA10	P0AA10	50S ribosomal protein L13	rplM
30.7995	30.8839	30.8284	31.0601	30.8665	30.8781	30.9108	30.8783	31.006	30.6974	30.9525	30.8652		0.221127	-0.097641	-1.44822	P0AA16	P0AA16	Transcriptional regulatory protein OmpR	ompR
34.1035	33.8913	33.9651	33.9163	33.7504	33.8913	33.8666	33.8496	33.8553	33.9309	33.9138	33.8241		0.172899	0.133944	1.65681	P0AA25	P0AA25	Thioredoxin-1	trxA
28.4746	28.055	28.0797	28.646	28.1112	NaN	28.0334	NaN	28.369	28.0129	28.537	28.3642		0.555904	-0.175509	-0.660889	P0AA31	P0AA31	UPF0033 protein YedF	yedF
30.392	30.3508	30.3339	30.5939	30.2057	30.2557	30.3546	30.2547	30.2432	30.4873	30.3956	30.3877		0.95655	0.00713793	0.0579737	P0AA39	P0AA39	Ribosomal large subunit pseudouridine synthase C	rluC
31.5606	31.4011	31.574	31.54	31.5192	31.5793	31.4604	31.5344	31.5468	31.5286	31.501	31.485		0.587852	-0.0342878	-0.58845	P0AA43	P0AA43	Ribosomal small subunit pseudouridine synthase A	rsuA
30.0841	30.0562	30.3098	30.3866	30.2906	30.4639	29.8978	30.1393	30.2108	30.1231	30.1205	30.2442		0.0717035	-0.230331	-2.43358	P0AA82	P0AA82	Cytosine permease	codB
30.329	30.3669	30.3126	30.2667	30.0342	30.0338	30.0076	30.2193	30.2617	30.0339	30.5416	30.4584	+	0.0471173	0.224595	2.83476	P0AAB4	P0AAB4	3-octaprenyl-4-hydroxybenzoate carboxy-lyase	ubiD
32.0678	32.0049	31.9684	31.9205	32.0349	32.1381	32.0203	32.0988	32.1219	31.8895	31.972	31.8782		0.813126	-0.0174758	-0.252463	P0AAB6	P0AAB6	UTP--glucose-1-phosphate uridylyltransferase	galF
28.0862	27.8198	27.9188	27.9929	28.0129	28.338	28.5012	NaN	28.852	28.2736	28.2398	27.9674		0.27302	-0.172971	-1.26974	P0AAB8	P0AAB8	Universal stress protein D	uspD
29.6948	29.8162	29.8888	30.1007	29.9932	30.0535	30.389	30.129	30.4786	29.141	29.8784	29.7177	+	0.0181788	-0.249212	-3.85796	P0AAC0	P0AAC0	Universal stress protein E	uspE
30.0308	30.0965	30.2632	29.9037	30.2189	30.0424	29.5145	30.0394	29.6943	30.1726	30.2817	30.0947		0.547528	0.0751177	0.656196	P0AAC8	P0AAC8	Iron-binding protein IscA	iscA
29.3066	29.3712	29.3318	28.6933	28.8338	28.6998	28.5845	28.6846	28.1839	29.6249	29.4137	29.4469	+	0.000275995	0.59424	12.0048	P0AAD6	P0AAD6	Serine transporter	sdaC
NaN	29.8491	29.5754	28.0245	29.6214	NaN	29.3598	29.4906	29.3563	29.1032	29.1128	29.3078		0.386815	0.889318	1.09777	P0AAE0	P0AAE0	D-serine/D-alanine/glycine transporter	cycA
29.1166	29.3168	29.3946	27.273	29.6026	29.3534	29.5345	29.6203	29.5326	29.3689	29.1278	29.4815		0.512903	0.532978	0.717197	P0AAF6	P0AAF6	Arginine transport ATP-binding protein ArtP	artP
31.8992	31.8795	31.9856	32.1013	32.0859	32.0406	32.0296	32.0735	32.1481	31.8627	31.9108	31.9571	+	0.0144027	-0.154494	-4.13776	P0AAG0	P0AAG0	Dipeptide transport ATP-binding protein DppD	dppD
28.0772	28.0935	27.813	28.0827	28.3262	28.2181	27.8485	28.2043	28.1474	27.8203	27.9011	28.0919		0.135638	-0.214438	-1.86484	P0AAG3	P0AAG3	Glutamate/aspartate transport ATP-binding protein GltL	gltL
33.4631	33.4979	33.434	33.3896	33.3614	33.3993	33.3875	33.3383	33.3975	33.4011	33.5527	33.5331	+	0.019725	0.0815684	3.76292	P0AAI3	P0AAI3	ATP-dependent zinc metalloprotease FtsH	ftsH
32.8676	32.711	32.7331	32.7087	32.5782	32.6374	32.4866	32.483	32.5404	32.7089	32.8208	32.6534		0.1049	0.129121	2.08942	P0AAI5	P0AAI5	3-oxoacyl-[acyl-carrier-protein] synthase 2	fabF
32.6482	32.7021	32.7353	32.6616	32.5519	32.6374	32.3895	32.7355	32.6296	32.5426	33.0857	32.6925		0.134995	0.0782204	1.86895	P0AAI9	P0AAI9	Malonyl CoA-acyl carrier protein transacylase	fabD
28.1316	27.9697	27.8988	27.9772	28.107	28.0337	27.8828	27.9828	27.9392	27.8318	27.8373	27.7493		0.642766	-0.0393073	-0.500875	P0AAQ2	P0AAQ2	Uncharacterized protein YajD	yajD
29.5815	29.5979	29.8079	29.408	29.5584	29.9087	29.6092	29.8165	29.881	29.4867	29.9795	29.8741		0.832133	0.0373853	0.226202	P0AAR3	P0AAR3	Cys-tRNA(Pro)/Cys-tRNA(Cys) deacylase YbaK	ybaK
30.6168	30.8529	30.8135	30.4785	30.6951	30.8273	30.8334	31.248	30.7151	31.2132	30.9325	31.0062		0.494081	0.094099	0.751629	P0AAS0	P0AAS0	Inner membrane protein YlaC	ylaC
30.3395	29.018	28.7733	28.18	29.2837	29.0804	29.1253	NaN	NaN	30.0679	NaN	29.5768		0.422864	0.528867	0.891874	P0AAT4	P0AAT4	Miniconductance mechanosensitive channel YbdG	ybdG
30.4986	30.555	30.6652	30.119	30.4845	30.4706	30.3008	30.7913	30.5434	30.5758	30.9663	30.7549		0.171663	0.214847	1.66292	P0AAT6	P0AAT6	Ribosomal silencing factor RsfS	rsfS
29.5005	29.4713	29.6122	29.57	29.6061	29.6561	29.6611	29.5163	29.4667	29.2919	29.2509	28.8957		0.17085	-0.0827529	-1.66696	P0AAT9	P0AAT9	Uncharacterized protein YbeL	ybeL
27.0085	26.6453	26.7261	26.8569	26.7016	NaN	27.2448	26.7688	26.944	26.8567	NaN	26.7376		0.932779	0.0140597	0.091614	P0AAU2	P0AAU2	Uncharacterized protein YbfA	ybfA
31.2536	31.278	31.188	31.3062	31.3816	31.2371	30.9757	31.1594	31.3189	31.1538	31.2944	31.4195		0.240145	-0.0684312	-1.37843	P0AAX8	P0AAX8	Probable L,D-transpeptidase YbiS	ybiS
27.1195	27.2427	27.4895	27.3725	27.1337	27.1427	27.4541	27.3566	NaN	27.149	NaN	NaN		0.640187	0.0676276	0.504883	P0AAZ4	P0AAZ4	Replication-associated recombination protein A	rarA
28.1765	28.2377	28.2321	27.9389	28.1996	28.31	28.1625	28.2649	28.5727	28.2059	28.1973	28.2225		0.586838	0.0659472	0.590116	P0AB10	P0AB10	Uncharacterized lipoprotein YmbA	ymbA
29.3108	29.0272	29.4411	29.4139	29.4978	29.3481	29.4629	29.4581	29.4511	29.5899	29.4726	29.6224		0.284246	-0.160201	-1.2355	P0AB12	P0AB12	Inner membrane protein YccF	yccF
29.9266	30.6294	29.9549	30.0153	30.3065	30.3584	30.4196	30.2348	31.0488	29.5717	29.3801	NaN		0.834668	-0.0564111	-0.222714	P0AB14	P0AB14	Uncharacterized protein YccJ	yccJ
30.8888	30.929	30.9611	31.1229	31.0977	31.1275	31.039	31.1851	31.2905	30.6865	30.6941	30.4301	+	0.00115116	-0.189734	-8.29902	P0AB24	P0AB24	Iron uptake system component EfeO	efeO
28.1661	28.3405	28.2662	28.1005	28.2552	28.2753	28.2954	28.2639	28.2257	28.1028	27.7796	28.2495		0.56189	0.0472673	0.631691	P0AB26	P0AB26	Uncharacterized lipoprotein YceB	yceB
30.1595	30.2547	30.0816	29.9091	30.0351	29.979	29.9844	29.9885	30.114	30.2076	30.4345	30.289	+	0.0368492	0.190878	3.0823	P0AB28	P0AB28	Uncharacterized protein YceD	yceD
NaN	28.9904	29.3108	28.9949	28.5674	29.1357	28.6751	29.0634	29.14	29.2512	28.9112	29.12		0.390252	0.251294	1.00182	P0AB43	P0AB43	Protein YcgL	ycgL
27.9458	28.1401	27.5972	28.4552	28.3826	27.8792	27.6082	27.5869	28.0096	27.3458	27.4308	27.4875		0.225762	-0.344638	-1.43068	P0AB52	P0AB52	Protein YchN	ychN
30.4628	30.4077	NaN	30.0917	NaN	NaN	30.1355	30.1184	30.2226	30.3439	30.3676	30.3013		1	0.343539	0	P0AB61	P0AB61	Protein YciN	yciN
27.9631	28.2307	28.5414	28.4689	28.2752	28.4085	28.4396	28.5376	28.6023	28.1964	28.1667	28.1399		0.47476	-0.139181	-0.788018	P0AB65	P0AB65	Acylphosphatase	yccX
32.1661	32.0572	32.1482	32.2944	32.2834	32.3004	32.4712	32.4815	32.5017	32.2188	32.0947	32.3246	+	0.00771994	-0.168887	-4.95748	P0AB67	P0AB67	NAD(P) transhydrogenase subunit beta	pntB
34.263	34.4914	34.6361	34.28	34.377	34.4272	34.2813	34.4332	34.013	34.5191	34.4379	34.4961		0.431489	0.102123	0.873925	P0AB71	P0AB71	Fructose-bisphosphate aldolase class 2	fbaA
31.6291	31.5373	31.5971	30.9442	30.9927	30.9567	30.904	30.6998	30.7041	31.5405	31.4882	31.3346	+	3.41615e-05	0.623276	20.3902	P0AB77	P0AB77	2-amino-3-ketobutyrate coenzyme A ligase	kbl
30.1965	30.0204	29.8314	30.599	30.2605	30.145	30.6276	30.3393	30.4017	30.0328	30.1973	30.0018		0.137896	-0.318754	-1.85059	P0AB80	P0AB80	Branched-chain-amino-acid aminotransferase	ilvE
27.431	27.2301	27.3149	27.2179	27.3234	27.2675	27.4681	27.2543	27.3335	27.3786	27.1476	27.0658		0.443833	0.0557728	0.848742	P0AB83	P0AB83	Endonuclease III	nth
33.8141	33.9007	33.9041	33.8093	33.8233	33.8355	33.8884	34.0421	33.8021	33.9673	33.9356	34.0303		0.173641	0.0502548	1.65317	P0AB89	P0AB89	Adenylosuccinate lyase	purB
32.9739	33.1397	33.1377	33.2187	33.3288	33.2774	33.3992	33.3891	33.3319	33.1928	33.1335	33.0932	+	0.0394662	-0.191193	-3.01216	P0AB91	P0AB91	Phospho-2-dehydro-3-deoxyheptonate aldolase, Phe-sensitive	aroG
29.6781	30.123	30.4168	29.7734	29.9969	30.0665	29.8613	29.8363	29.6408	29.9662	30.032	30.487		0.613421	0.127039	0.547068	P0AB98	P0AB98	ATP synthase subunit a	atpB
33.6235	33.7775	33.6789	33.5709	33.6264	33.6188	33.559	33.5644	33.6195	33.8397	33.771	33.5858		0.142508	0.0879656	1.82223	P0ABA0	P0ABA0	ATP synthase subunit b	atpF
33.4069	33.3526	33.4792	33.3999	33.1444	33.2109	33.2259	33.2395	33.1813	33.5108	33.3164	33.3189		0.130414	0.161146	1.89883	P0ABA4	P0ABA4	ATP synthase subunit delta	atpH
33.6984	33.8956	33.7962	33.5915	33.7288	33.7126	33.4718	33.6929	33.6625	33.6566	33.851	33.7954		0.171282	0.119128	1.66481	P0ABA6	P0ABA6	ATP synthase gamma chain	atpG
36.1573	36.151	36.119	36.0445	35.9715	35.9992	35.9836	36.0406	35.9586	36.1547	36.1581	36.1678	+	0.00486676	0.137352	5.63945	P0ABB0	P0ABB0	ATP synthase subunit alpha	atpA
35.7295	35.9123	35.861	35.8496	35.6226	35.7528	35.7501	35.8343	35.6697	35.8643	35.9523	35.9412		0.339106	0.092598	1.08458	P0ABB4	P0ABB4	ATP synthase subunit beta	atpD
32.7232	32.5968	32.7565	32.6015	32.7244	32.6099	32.429	32.6164	32.5096	32.646	32.7789	32.8765		0.496485	0.0468788	0.747177	P0ABB8	P0ABB8	Magnesium-transporting ATPase, P-type 1	mgtA
31.9947	31.8183	31.9505	32.2422	31.9645	31.8234	31.8049	31.9139	32.0107	31.7895	32.0433	32.0521		0.543394	-0.0888596	-0.663332	P0ABC3	P0ABC3	Modulator of FtsH protease HflC	hflC
32.8957	32.7673	32.9403	32.8444	32.7061	32.7726	32.8211	32.8706	32.7639	32.772	33.0125	32.796		0.226574	0.0934436	1.42764	P0ABC7	P0ABC7	Modulator of FtsH protease HflK	hflK
29.4764	29.4318	29.501	29.7176	29.6469	29.5284	29.4884	29.6064	29.4463	29.2728	28.9759	29.0625		0.0517512	-0.161226	-2.74289	P0ABD3	P0ABD3	Bacterioferritin	bfr
33.3599	33.2498	33.2572	33.1311	33.076	33.0642	33.0802	33.0477	33.0694	33.3018	33.3841	33.3215	+	0.00845194	0.198531	4.83152	P0ABD5	P0ABD5	Acetyl-coenzyme A carboxylase carboxyl transferase subunit alpha	accA
32.1938	32.177	32.0951	32.1999	32.2152	32.0422	32.2677	NaN	31.973	32.2531	32.0245	31.8387		0.965818	0.00287882	0.0455955	P0ABD8	P0ABD8	Biotin carboxyl carrier protein of acetyl-CoA carboxylase	accB
29.9174	29.5195	29.6028	29.6587	29.9248	29.9442	NaN	29.6929	30.3004	29.5671	29.4018	29.483		0.345316	-0.162675	-1.06893	P0ABE2	P0ABE2	Protein BolA	bolA
NaN	26.8855	26.6505	NaN	NaN	26.9254	26.9313	27.3728	26.9041	26.9642	26.9158	27.1596		1	-0.157351	0	P0ABE5	P0ABE5	Cytochrome b561	cybB
29.9535	30.0556	29.9191	29.9801	29.8693	29.8603	29.8946	29.9203	29.815	30.0335	29.9074	29.7631		0.264763	0.0728614	1.29579	P0ABF1	P0ABF1	Poly(A) polymerase I	pcnB
28.7762	28.7609	28.765	29.2003	29.1739	29.2448	29.4252	29.2813	29.4226	28.6187	28.6401	28.5001	+	3.20489e-05	-0.438941	-20.7208	P0ABF6	P0ABF6	Cytidine deaminase	cdd
27.2464	27.1242	27.1007	26.6902	26.9523	26.9467	27.0177	27.2051	27.275	27.4908	27.2436	27.4809	+	0.0393717	0.294013	3.0146	P0ABG7	P0ABG7	Rod shape-determining protein RodA	mrdB
30.8818	30.8128	30.8712	30.6765	30.6925	30.8174	30.6794	30.8822	30.9	30.6365	30.7906	30.9099		0.0628167	0.126485	2.55731	P0ABH0	P0ABH0	Cell division protein FtsA	ftsA
34.2728	34.2304	34.3326	34.1733	34.0973	34.1306	34.0225	33.9784	34.0841	34.1652	34.1743	33.9989	+	0.0171475	0.144915	3.92691	P0ABH7	P0ABH7	Citrate synthase	gltA
31.5473	31.5164	31.4313	31.9162	31.7895	31.8298	32.5677	31.9465	32.5015	31.5452	31.3491	31.3597	+	0.00244149	-0.346865	-6.80127	P0ABH9	P0ABH9	ATP-dependent Clp protease ATP-binding subunit ClpA	clpA
30.0711	30.0528	30.317	30.1665	30.1424	30.1559	30.1271	30.2663	30.2766	30.1353	30.3843	30.408		0.930387	-0.00794601	-0.0929839	P0ABI4	P0ABI4	Magnesium transport protein CorA	corA
33.3072	33.4931	33.4545	33.128	33.6127	33.5267	33.3344	33.4658	33.2313	33.4353	33.5076	33.4838		0.980207	-0.00421524	-0.0263948	P0ABI8	P0ABI8	Cytochrome bo(3) ubiquinol oxidase subunit 1	cyoB
33.3914	33.7141	33.7944	33.3005	33.3166	33.646	33.373	33.4692	33.3478	33.5489	33.4354	33.5935		0.272319	0.212233	1.27192	P0ABJ1	P0ABJ1	Cytochrome bo(3) ubiquinol oxidase subunit 2	cyoA
31.5221	31.6939	31.7039	31.7213	31.7935	32.0644	31.976	31.9434	31.9923	31.6513	31.7222	31.7613		0.140909	-0.219741	-1.83194	P0ABJ9	P0ABJ9	Cytochrome bd-I ubiquinol oxidase subunit 1	cydA
30.7661	30.714	30.8332	30.7823	31.0635	31.2867	31.161	31.1467	31.2704	30.7584	30.836	31.0825		0.142705	-0.273064	-1.82104	P0ABK2	P0ABK2	Cytochrome bd-I ubiquinol oxidase subunit 2	cydB
32.3703	32.3777	32.3954	32.376	32.5665	32.6786	32.4821	32.5678	32.6586	32.2	32.4961	32.4997		0.146888	-0.159227	-1.79619	P0ABK5	P0ABK5	Cysteine synthase A	cysK
29.67	29.611	29.5855	29.737	29.6444	29.6042	29.8909	29.5264	29.6353	29.7538	29.6512	29.6256		0.442635	-0.0396659	-0.85116	P0ABN5	P0ABN5	Anaerobic C4-dicarboxylate transporter DcuA	dcuA
33.0734	32.8917	32.8397	33.3311	32.9858	32.7268	32.8016	32.7963	32.5314	32.8301	32.5857	32.7425		0.694868	-0.0796483	-0.421778	P0ABP8	P0ABP8	Purine nucleoside phosphorylase DeoD-type	deoD
29.4323	29.436	30.036	29.0007	29.2252	29.4923	29.2414	29.4141	29.4028	29.7127	29.5543	29.8574		0.183071	0.395379	1.60821	P0ABQ0	P0ABQ0	Coenzyme A biosynthesis bifunctional protein CoaBC;Phosphopantothenoylcysteine decarboxylase;Phosphopantothenate--cysteine ligase	coaBC
28.3062	28.1402	28.0082	28.114	NaN	28.6285	28.4699	28.3507	28.0994	NaN	27.7598	NaN		0.394725	-0.219692	-0.991037	P0ABQ2	P0ABQ2	2-hydroxy-3-oxopropionate reductase	garR
29.499	29.574	29.4218	29.23	29.2998	29.2474	29.342	29.1723	29.0884	29.4891	29.4899	29.292	+	0.00796777	0.239213	4.91326	P0ABQ4	P0ABQ4	Dihydrofolate reductase	folA
32.703	32.9803	33.2946	31.6963	32.8183	32.5298	32.4158	32.7691	32.1957	32.9407	31.6036	33.126		0.162803	0.644506	1.7081	P0ABS1	P0ABS1	RNA polymerase-binding transcription factor DksA	dksA
26.9683	NaN	26.819	26.6618	27.0969	26.8064	26.9195	26.637	NaN	27.0012	NaN	26.8583		0.838866	0.0386171	0.221581	P0ABS5	P0ABS5	DNA primase	dnaG
33.1865	33.1403	33.112	34.129	34.0116	34.0436	33.9786	33.9228	33.931	33.0247	33.0315	33.2002	+	2.43789e-05	-0.91516	-22.1984	P0ABT2	P0ABT2	DNA protection during starvation protein	dps
30.8483	31.0021	31.2234	31.1341	31.1895	31.2764	31.1286	31.3877	31.4274	31.0931	31.2154	31.2534		0.206623	-0.175392	-1.50562	P0ABU0	P0ABU0	1,4-dihydroxy-2-naphthoyl-CoA synthase	menB
33.2243	33.2331	33.3111	33.1664	32.9821	33.0796	32.8725	33.0586	33.0443	33.2007	33.2135	33.2129	+	0.0397922	0.180115	3.00381	P0ABU2	P0ABU2	Ribosome-binding ATPase YchF	ychF
30.0969	30.1488	30.1647	30.2178	30.3944	29.6937	29.587	30.0037	29.8918	30.2523	30.2416	30.4391		0.877086	0.0348403	0.164811	P0ABU5	P0ABU5	Enhancing lycopene biosynthesis protein 2	elbB
30.6355	30.493	30.4232	30.388	30.4717	30.5386	30.36	30.4261	30.5258	30.3484	30.0521	30.2749		0.538956	0.0511004	0.671035	P0ABU7	P0ABU7	Biopolymer transport protein ExbB	exbB
29.744	29.8726	29.859	29.6256	29.7618	29.8903	29.4285	29.6904	29.7983	29.8829	29.8027	29.7497		0.488561	0.066014	0.761913	P0ABU9	P0ABU9	Protein TolQ	tolQ
29.3809	29.232	29.3514	29.2277	29.154	29.1421	29.2961	29.228	29.4127	29.3363	28.8791	29.0579	+	0.0498174	0.146824	2.78002	P0ABV2	P0ABV2	Biopolymer transport protein ExbD	exbD
28.8315	28.8994	28.4681	28.9023	28.8581	28.6677	28.713	28.7929	28.6881	28.9797	28.7068	28.4865		0.641903	-0.0763448	-0.502215	P0ABV6	P0ABV6	Protein TolR	tolR
28.1449	28.0761	28.6415	28.2131	28.1051	27.9898	28.2665	28.524	28.1422	28.6049	28.8306	28.6325		0.384468	0.184827	0.975683	P0ABY4	P0ABY4	Flavodoxin-2	fldB
29.3972	29.6343	29.5582	29.4655	29.6366	29.3252	29.5133	29.6925	29.517	29.4688	29.5657	29.8726		0.659385	0.0541738	0.475269	P0ABZ4	P0ABZ4	3-deoxy-D-manno-octulosonate 8-phosphate phosphatase KdsC	kdsC
32.5561	32.4987	32.5105	32.598	32.4094	32.4759	32.4123	32.4958	32.592	32.4767	32.6096	32.5181		0.661891	0.0273158	0.471439	P0ABZ6	P0ABZ6	Chaperone SurA	surA
31.8018	31.7023	31.8136	31.4128	31.5965	31.5929	31.444	31.513	31.3541	31.7458	31.724	31.741	+	0.0272963	0.238493	3.39925	P0AC02	P0AC02	Outer membrane protein assembly factor BamD	bamD
29.5466	29.5262	29.2241	29.9498	29.2019	29.5124	29.6098	29.6667	29.2607	29.6327	29.3678	29.6453		0.63789	-0.122371	-0.508462	P0AC13	P0AC13	Dihydropteroate synthase	folP
30.4704	30.4382	30.4574	30.4741	30.3696	NaN	30.4328	30.6761	30.5989	30.4234	30.7983	NaN		0.472056	0.0334555	0.820498	P0AC19	P0AC19	D-erythro-7,8-dihydroneopterin triphosphate epimerase	folX
28.625	28.7393	28.9875	28.6336	28.4648	28.5968	28.5704	28.706	28.7459	28.6649	29.0249	29.1144		0.138775	0.218904	1.8451	P0AC30	P0AC30	Cell division protein FtsX	ftsX
33.3697	33.2607	33.3135	33.2471	33.1117	33.1467	33.0561	33.1375	33.1379	33.2488	33.3648	33.3328	+	0.0466598	0.146132	2.84439	P0AC33	P0AC33	Fumarate hydratase class I, aerobic	fumA
31.4572	31.7289	31.697	30.8365	30.9793	31.0192	30.5067	30.3426	30.7737	31.4625	31.7559	31.7728	+	0.00260112	0.682716	6.68675	P0AC38	P0AC38	Aspartate ammonia-lyase	aspA
33.7505	33.8041	33.8351	33.4423	33.5046	33.6068	33.222	33.2291	33.3999	33.7052	33.8898	33.7726	+	0.00666472	0.278653	5.16723	P0AC41	P0AC41	Succinate dehydrogenase flavoprotein subunit	sdhA
30.3023	30.6077	30.5682	30.3803	30.6121	30.5858	30.488	30.3793	30.5161	30.4714	30.509	30.7334		0.796068	-0.0333379	-0.276213	P0AC47	P0AC47	Fumarate reductase iron-sulfur subunit	frdB
27.8089	27.4946	NaN	27.6702	NaN	27.4703	27.7506	27.6202	27.793	27.8535	27.7703	27.8789		0.704258	0.0815344	0.437828	P0AC51	P0AC51	Zinc uptake regulation protein	zur
33.11	33.0717	32.9781	33.0574	32.9727	33.0228	33.0051	32.9906	33.0884	33.0324	33.0515	32.9886		0.484259	0.0356331	0.769989	P0AC53	P0AC53	Glucose-6-phosphate 1-dehydrogenase;Extracellular death factor	zwf
31.4923	31.7923	31.5841	31.9164	32.1821	31.8988	31.6933	31.9479	31.6383	31.8136	31.7279	32.1558	+	0.0420036	-0.376214	-2.94918	P0AC55	P0AC55	Nitrogen regulatory protein P-II 2	glnK
31.5854	31.4905	31.6912	32.1296	31.9671	32.202	32.0356	32.1798	32.2763	31.5862	31.7512	31.5776	+	0.00485751	-0.510495	-5.64241	P0AC59	P0AC59	Glutaredoxin-2	grxB
32.0977	32.0821	32.157	32.0173	32.1049	32.1094	32.1017	32.1135	32.1139	32.1813	32.3491	32.0313		0.404355	0.0350838	0.931435	P0AC62	P0AC62	Glutaredoxin-3	grxC
32.4546	32.6431	32.6072	32.7042	32.6875	32.5472	32.5709	32.7994	32.87	32.5171	32.7719	32.8055		0.364087	-0.0780156	-1.02313	P0AC69	P0AC69	Glutaredoxin-4	grxD
28.0167	27.8335	27.9518	27.9385	NaN	27.9169	28.0256	27.7575	NaN	27.8511	28.1618	28.2525		0.933555	0.00631269	0.0905535	P0AC75	P0AC75	3-deoxy-D-manno-octulosonic acid transferase	waaA
29.1514	28.948	28.9172	28.8059	28.8753	28.992	28.7736	28.8785	28.6848	28.9078	NaN	29.0846		0.278416	0.114459	1.25312	P0AC78	P0AC78	Undecaprenyl-phosphate alpha-N-acetylglucosaminyl 1-phosphate transferase	wecA
28.6354	28.6784	28.6584	28.8113	29.0499	28.8786	28.78	28.7377	28.989	28.2239	28.4902	28.3556	+	0.0238091	-0.255936	-3.54951	P0AC84	P0AC84	Hydroxyacylglutathione hydrolase	gloB
30.1366	30.0771	30.0085	30.3099	30.2844	30.2036	30.228	30.1828	30.2426	29.9814	29.8148	29.7661	+	0.0172476	-0.191866	-3.92001	P0AC86	P0AC86	Glycogen phosphorylase	glgP
31.1439	31.275	31.1765	31.1772	31.0749	30.9364	31.1207	31.1059	31.3219	30.9146	31.3813	31.2076		0.165659	0.135653	1.69326	P0AC92	P0AC92	Protein GnsA	gnsA
29.2026	29.1871	29.0983	29.3792	29.3321	29.2497	29.0732	29.2881	29.2329	29.216	29.1911	29.1678	+	0.0341676	-0.157639	-3.1605	P0ACA1	P0ACA1	Uncharacterized GST-like protein YibF	yibF
32.8818	32.8918	32.9566	32.7293	32.8446	32.9153	32.7586	32.9222	32.9535	32.758	33.0587	32.9212		0.24543	0.0803286	1.36001	P0ACA3	P0ACA3	Stringent starvation protein A	sspA
30.8742	30.7953	30.8098	30.9158	30.9632	30.8862	31.2949	31.1649	31.1799	30.9436	30.7142	30.8919	+	0.0448193	-0.095295	-2.88429	P0ACA7	P0ACA7	Glutathione S-transferase GstB	gstB
28.7535	28.949	28.9497	28.8374	28.823	28.7932	28.7176	28.9305	28.8113	28.9528	29.1283	29.0164		0.376259	0.0662092	0.994522	P0ACB0	P0ACB0	Replicative DNA helicase	dnaB
31.4716	31.3683	31.3019	31.5895	31.3211	31.2561	31.4858	31.5101	31.4156	31.3495	31.4903	31.4529		0.94541	-0.00826073	-0.0728675	P0ACB2	P0ACB2	Delta-aminolevulinic acid dehydratase	hemB
29.7007	29.6545	29.536	29.4773	29.5535	29.7034	29.5346	29.5057	29.6596	29.4674	29.6405	29.5773		0.560535	0.0523465	0.633984	P0ACB4	P0ACB4	Protoporphyrinogen IX dehydrogenase [menaquinone]	hemG
30.4418	30.4278	30.3534	30.3184	30.4104	30.3769	30.5257	30.3175	30.3853	30.3906	30.6044	30.4406		0.366163	0.0391165	1.01819	P0ACB7	P0ACB7	Protein HemY	hemY
30.5646	NaN	30.7076	30.5798	30.401	30.4355	30.1757	30.2654	30.4035	NaN	30.7878	30.5886		0.161166	0.163965	1.85161	P0ACC3	P0ACC3	Iron-sulfur cluster insertion protein ErpA	erpA
31.7843	31.9639	31.9215	31.5031	31.6119	31.6055	31.615	31.5122	31.5646	31.8537	31.9908	31.8714	+	0.0080814	0.31639	4.89355	P0ACC7	P0ACC7	Bifunctional protein GlmU;UDP-N-acetylglucosamine pyrophosphorylase;Glucosamine-1-phosphate N-acetyltransferase	glmU
31.0131	30.8848	31.0139	31.1866	31.101	30.9802	30.6835	30.8085	30.9641	30.9747	30.6805	30.7963		0.182519	-0.118642	-1.61077	P0ACD4	P0ACD4	Iron-sulfur cluster assembly scaffold protein IscU	iscU
27.179	26.9978	27.2283	27.537	27.173	27.8469	28.0081	27.6539	28.3148	NaN	NaN	NaN		0.137161	-0.383946	-1.8552	P0ACE0	P0ACE0	Hydrogenase-2 large chain	hybC
31.6064	31.6146	31.5435	31.8078	31.6361	31.7958	31.7492	31.6191	31.7871	31.4529	31.5272	31.4493		0.0568486	-0.158426	-2.65224	P0ACE7	P0ACE7	HIT-like protein HinT	hinT
35.389	35.3896	35.2139	35.2731	35.3561	35.2478	35.3937	35.4681	35.3691	35.4155	35.3951	35.3953		0.595928	0.0385361	0.575257	P0ACF0	P0ACF0	DNA-binding protein HU-alpha	hupA
34.4066	34.0969	33.2413	34.0532	34.0937	34.4162	33.7549	34.1303	34.8073	34.1098	34.1507	33.8474		0.498561	-0.272743	-0.743345	P0ACF4	P0ACF4	DNA-binding protein HU-beta	hupB
34.6899	34.7658	34.4852	34.7485	34.6849	34.6295	34.6942	34.5717	34.4163	34.6457	34.2867	34.3799		0.676684	-0.0406723	-0.448999	P0ACF8	P0ACF8	DNA-binding protein H-NS	hns
32.6683	32.4835	32.5982	33.086	32.7811	32.783	32.6709	32.7918	32.8637	32.7514	32.5091	32.7572		0.059106	-0.300049	-2.61504	P0ACG1	P0ACG1	DNA-binding protein StpA	stpA
30.0625	29.9874	29.9421	29.7667	29.8925	29.8725	30.0975	30.0296	30.0648	30.068	30.2076	29.9078	+	0.0431378	0.153453	2.92245	P0ACI0	P0ACI0	Right origin-binding protein	rob
32.5726	32.4148	32.4405	32.79	32.5272	32.6375	32.7581	32.637	32.8423	32.5654	32.3712	32.5183		0.12438	-0.175649	-1.93998	P0ACJ0	P0ACJ0	Leucine-responsive regulatory protein	lrp
33.6332	33.584	33.4406	33.3429	33.4706	33.3511	33.4627	33.5109	33.515	33.3687	33.4399	33.3793		0.0815587	0.164359	2.31527	P0ACJ8	P0ACJ8	cAMP-activated global transcriptional regulator CRP	crp
30.1081	30.4658	30.513	30.1944	30.359	30.5085	30.3485	30.5772	30.7501	30.3292	30.7051	30.7825		0.9602	0.0083224	0.0530978	P0ACK2	P0ACK2	Putative aga operon transcriptional repressor	agaR
27.123	27.048	26.9647	27.037	27.3674	27.1935	27.1109	26.9852	27.5161	27.1801	27.0275	27.3634		0.219144	-0.154048	-1.45584	P0ACK5	P0ACK5	Deoxyribose operon repressor	deoR
29.4075	29.201	29.0007	29.116	29.0144	28.9674	29.1571	29.1808	29.0765	29.0241	29.1182	28.9657		0.245342	0.170502	1.36032	P0ACL0	P0ACL0	Glycerol-3-phosphate regulon repressor	glpR
28.2506	28.4642	28.0769	28.2359	28.1404	28.3603	28.2022	28.3755	28.2471	28.3908	28.1946	27.8269		0.89385	0.0183105	0.142129	P0ACL2	P0ACL2	Exu regulon transcriptional regulator	exuR
28.9889	28.7887	29.2943	28.6369	28.9166	28.902	28.7623	28.7818	29.0591	28.9256	NaN	29.1051		0.300242	0.205484	1.18888	P0ACL9	P0ACL9	Pyruvate dehydrogenase complex repressor	pdhR
27.1951	27.2917	27.4927	27.6208	27.4437	27.6875	27.5079	27.9473	28.0158	27.5513	27.6728	27.8895		0.0866408	-0.257496	-2.26041	P0ACM2	P0ACM2	HTH-type transcriptional repressor RspR	rspR
29.8181	29.9341	29.9153	29.3953	29.6798	29.6423	29.6681	29.6628	29.7745	29.9545	29.9855	29.6997	+	0.0301674	0.316665	3.2917	P0ACN4	P0ACN4	HTH-type transcriptional repressor AllR	allR
27.1651	27.2974	27.303	27.1598	27.3059	27.1984	NaN	27.714	27.6053	27.1711	27.3377	27.3492		0.619067	0.0337779	0.538078	P0ACP1	P0ACP1	Catabolite repressor/activator	cra
31.984	28.9313	32.1076	32.2692	32.0554	31.9494	32.13	32.1078	31.8999	32.1736	32.1051	32.24		0.357494	-1.08368	-1.03897	P0ACP5	P0ACP5	HTH-type transcriptional regulator GntR	gntR
32.1445	32.0488	31.9958	31.9867	31.8873	31.7865	31.9445	32.0292	31.9858	32.1366	32.1476	32.1065		0.0716128	0.176177	2.43475	P0ACP7	P0ACP7	HTH-type transcriptional repressor PurR	purR
30.8676	30.7238	31.0266	30.6821	30.8258	30.8356	30.8511	30.9919	30.8743	31.0477	31.0671	31.098		0.414224	0.0915171	0.910158	P0ACQ4	P0ACQ4	Hydrogen peroxide-inducible genes activator	oxyR
27.0543	27.1956	26.9548	26.8755	27.2512	27.1455	27.1457	26.8544	27.2321	26.9008	27.026	26.9883		0.872967	-0.0224749	-0.170401	P0ACR4	P0ACR4	Uncharacterized HTH-type transcriptional regulator YeiE	yeiE
30.8486	32.1071	30.7567	30.8511	30.8585	30.9182	30.6174	30.6934	30.3702	30.6186	30.685	30.5298		0.453749	0.361519	0.828916	P0ACR9	P0ACR9	Transcriptional repressor MprA	mprA
26.0086	26.199	26.2185	NaN	26.0724	NaN	26.1613	26.0827	NaN	26.0925	26.4892	26.1332		1	0.069643	0	P0ACS9	P0ACS9	HTH-type transcriptional regulator AcrR	acrR
27.6116	27.4324	NaN	27.7152	27.4361	27.4525	27.4425	27.4071	27.6897	27.2962	27.7874	27.5		0.931297	-0.0125933	-0.0936426	P0ACU5	P0ACU5	HTH-type transcriptional repressor FabR	fabR
29.4645	29.3349	29.4952	29.5336	29.5026	29.5262	29.4539	29.3312	29.6031	29.4954	29.5758	29.5717		0.148703	-0.0892595	-1.78564	P0ACU7	P0ACU7	HTH-type transcriptional regulator YjdC	yjdC
28.8397	28.7039	29.0137	28.5307	28.6085	28.5185	28.6716	28.6401	28.4926	28.9504	28.6931	28.4394	+	0.0331982	0.299854	3.19057	P0ACV0	P0ACV0	Lipid A biosynthesis lauroyltransferase	lpxL
31.323	31.1453	31.343	31.0155	31.2293	31.2604	31.6725	31.4643	31.1721	31.4005	30.3281	30.6557		0.362539	0.102024	1.02682	P0ACX3	P0ACX3	Putative monooxygenase YdhR	ydhR
29.9334	30.8118	29.9566	30.1424	30.1296	29.4001	30.2304	30.1951	30.3351	29.7224	30.1934	30.1699		0.416467	0.343244	0.90538	P0ACY1	P0ACY1	Putative NAD(P)H nitroreductase YdjA	ydjA
31.4063	31.3904	31.4168	31.8477	32.0972	32.0487	31.8386	31.7933	32.0768	31.0976	31.2897	31.149	+	0.00150922	-0.59333	-7.72867	P0ACY3	P0ACY3	Uncharacterized protein YeaG	yeaG
28.5761	28.1558	28.2153	NaN	28.0025	27.9757	NaN	27.9349	27.9891	28.1654	28.432	28.2254		0.150151	0.326634	1.92329	P0ACY9	P0ACY9	Uncharacterized protein YebG	yebG
27.9799	28.3016	NaN	28.1113	28.1936	28.203	27.8492	28.0124	28.3471	27.9029	28.1553	NaN		0.834682	-0.0285737	-0.227466	P0AD07	P0AD07	Uncharacterized protein YecF	yecF
29.7039	29.8732	30.0007	29.557	29.7708	29.9885	29.9068	29.9557	29.8372	30.035	30.2489	30.3156		0.595226	0.0872377	0.576399	P0AD10	P0AD10	Uncharacterized protein YecJ	yecJ
28.9506	28.8888	29.0274	29.2162	29.1652	29.1386	29.2833	29.1593	29.3243	29.1608	28.9732	29.0156	+	0.00916225	-0.21775	-4.72138	P0AD12	P0AD12	Protein YeeZ	yeeZ
28.0363	28.1044	28.6116	27.9311	28.051	28.6265	28.5553	28.4337	27.681	27.7828	28.8189	28.6483		0.872951	0.0479012	0.170423	P0AD24	P0AD24	UPF0352 protein YejL	yejL
27.3455	27.2662	NaN	27.3278	27.2013	27.4906	27.0707	27.2946	27.4542	27.2981	NaN	27.488		0.781142	-0.0340506	-0.303786	P0AD27	P0AD27	Inner membrane protein YejM	yejM
30.5722	30.2309	30.5981	30.6175	30.151	30.3036	30.0162	30.4649	30.7626	30.56	31.0095	31.2105		0.577584	0.109739	0.605397	P0AD33	P0AD33	UPF0381 protein YfcZ	yfcZ
29.7564	29.359	NaN	29.7842	30.2906	30.0392	30.1036	30.2203	30.2555	29.2338	29.3624	29.3686		0.139035	-0.480284	-2.00216	P0AD59	P0AD59	Inhibitor of vertebrate lysozyme	ivy
35.3157	35.3645	35.3232	35.2837	35.2363	35.3835	35.1566	35.1534	35.2398	35.1494	35.2013	35.2139		0.508632	0.0333036	0.724928	P0AD61	P0AD61	Pyruvate kinase I	pykF
33.831	33.7437	33.7344	33.867	33.6744	33.5883	33.6849	33.6151	33.6266	33.8081	33.7549	33.8611		0.533801	0.0598043	0.68004	P0AD68	P0AD68	Peptidoglycan synthase FtsI	ftsI
27.1529	27.2042	27.1125	27.2687	27.632	27.06	27.2681	27.3596	27.3235	27.1187	26.9852	27.3053		0.388117	-0.163702	-0.96742	P0AD70	P0AD70	D-alanyl-D-alanine-carboxypeptidase/endopeptidase AmpH	ampH
31.8798	31.6408	31.9567	32.1364	32.0959	32.0652	32.0682	32.2462	32.0527	31.6488	31.7061	31.7718	+	0.0483658	-0.273366	-2.80901	P0AD96	P0AD96	Leu/Ile/Val-binding protein	livJ
29.0251	29.2418	29.3598	28.7733	28.9082	29.0477	28.8436	28.8971	29.1465	29.4354	29.369	NaN		0.0764731	0.299194	2.37417	P0AD99	P0AD99	Branched-chain amino acid transport system 2 carrier protein	brnQ
28.8026	28.5905	28.5452	28.5779	28.7389	28.5531	28.7525	28.5072	28.553	28.6932	28.1335	28.1664		0.828111	0.0228138	0.231742	P0ADA1	P0ADA1	Acyl-CoA thioesterase I	tesA
29.3262	29.1781	29.3049	29.0409	29.2688	29.2264	29.0163	29.2058	28.8188	29.2896	29.0794	28.9985		0.338606	0.0910784	1.08585	P0ADA3	P0ADA3	Murein hydrolase activator NlpD	nlpD
31.6858	31.3305	31.4855	31.7769	31.6202	31.3619	31.5835	31.4377	31.3026	31.4511	31.5042	31.5566		0.617936	-0.0857264	-0.539874	P0ADA5	P0ADA5	Uncharacterized lipoprotein YajG	yajG
32.5641	32.7214	32.6865	33.3208	33.122	33.153	33.3652	33.1372	33.438	32.5036	32.335	32.4919	+	0.00226719	-0.541294	-6.93736	P0ADB1	P0ADB1	Osmotically-inducible lipoprotein E	osmE
28.9009	28.7665	29.0917	28.6455	28.9338	28.8652	28.9365	29.0746	29.0206	28.7397	29.0445	29.2814		0.459806	0.104819	0.816976	P0ADE4	P0ADE4	Translocation and assembly module TamA	tamA
32.4206	32.4293	32.3096	32.8366	32.8996	32.8008	32.8782	32.6084	32.8872	32.1276	32.2796	32.1274	+	0.000674912	-0.459142	-9.53744	P0ADE6	P0ADE6	Uncharacterized protein YgaU	ygaU
32.1549	32.0797	32.2066	32.1625	32.0307	32.1789	32.2055	32.0622	32.1355	32.0907	32.2796	32.0969		0.719177	0.0230179	0.385959	P0ADE8	P0ADE8	tRNA-modifying protein YgfZ	ygfZ
27.5638	27.2717	27.1961	27.512	27.5131	27.3287	27.4977	27.4118	27.7243	27.4207	27.6427	27.391		0.447837	-0.107407	-0.840695	P0ADF6	P0ADF6	Phosphogluconate dehydratase	edd
30.1409	29.891	30.0164	29.2613	29.6153	29.5241	29.8945	29.4969	29.8948	29.7651	29.806	29.8612	+	0.0128506	0.549207	4.27971	P0ADF8	P0ADF8	Acetolactate synthase isozyme 1 small subunit	ilvN
31.6738	31.5362	31.6096	31.4273	31.6289	31.5401	31.5119	31.6486	31.407	31.5549	31.629	31.6069		0.351012	0.0744508	1.0548	P0ADG4	P0ADG4	Inositol-1-monophosphatase	suhB
34.7858	34.8696	34.863	34.7987	34.711	34.7233	34.7075	34.7526	34.7903	34.7864	34.9551	34.9731		0.068425	0.0951703	2.47708	P0ADG7	P0ADG7	Inosine-5-monophosphate dehydrogenase	guaB
28.3896	28.252	28.1924	28.4729	28.61	28.7895	28.3689	NaN	28.6175	27.8829	NaN	NaN	+	0.0334103	-0.346102	-3.1839	P0ADI4	P0ADI4	Enterobactin synthase component B;Isochorismatase;Aryl carrier protein	entB
30.7668	30.8524	30.9548	30.7543	30.8579	30.9752	30.7492	30.7218	30.929	30.6619	30.9731	30.8222		0.959798	-0.00449562	-0.053635	P0ADK0	P0ADK0	Uncharacterized protein YiaF	yiaF
28.8237	NaN	28.62	28.4597	28.5951	28.4174	28.4118	28.3626	28.2324	28.6299	NaN	28.6916		0.110007	0.23108	2.24932	P0ADK8	P0ADK8	Uncharacterized protein YibL	yibL
32.6355	32.6512	32.5428	32.1993	32.4088	32.3321	32.1407	32.1892	32.0811	32.5411	32.5811	32.3757	+	0.0132836	0.296397	4.23811	P0ADN2	P0ADN2	UPF0438 protein YifE	yifE
28.8926	29.1848	29.1883	28.7649	28.8244	28.9599	28.7702	28.9254	29.1811	28.779	28.9203	28.8668		0.103613	0.238834	2.10035	P0ADN6	P0ADN6	Uncharacterized lipoprotein YifL	yifL
29.2327	29.4371	29.2798	29.222	29.2423	29.3028	29.3236	29.2724	29.3787	29.3317	29.5069	29.4372		0.411479	0.0608292	0.916032	P0ADP0	P0ADP0	Flavin mononucleotide phosphatase YigB	yigB
30.9187	30.8713	31.2239	30.9399	30.5543	30.9366	31.1676	30.8742	30.8005	31.302	30.9228	31.0417		0.314384	0.194375	1.14956	P0ADP9	P0ADP9	Protein YihD	yihD
29.0829	29.1006	29.1007	29.0388	29.0514	29.2522	29.1663	29.1421	29.3428	28.9767	29.0727	29.0353		0.793759	-0.0193888	-0.279443	P0ADQ2	P0ADQ2	Uncharacterized protein YiiD	yiiD
28.2774	NaN	28.3205	28.2232	28.2299	28.3244	28.1968	28.2325	NaN	NaN	28.2801	28.1215		0.442613	0.0398289	0.88224	P0ADR6	P0ADR6	Ribosomal RNA large subunit methyltransferase M	rlmM
30.7362	30.7449	30.7802	30.9267	31.0243	31.0065	31.0204	30.9644	31.1511	30.7156	30.7799	30.7814	+	0.00212805	-0.232072	-7.05561	P0ADR8	P0ADR8	LOG family protein YgdH	ygdH
28.9053	28.8612	28.9599	28.7708	28.8863	28.9799	29.264	28.8462	28.7316	28.7505	28.6975	28.9016		0.678886	0.0298042	0.445682	P0ADS2	P0ADS2	Cell division protein ZapA	zapA
31.5733	31.5658	31.927	31.639	31.7843	31.6077	31.3871	31.519	31.3871	31.8248	31.3051	31.8698		0.933012	0.01172	0.0894658	P0ADS6	P0ADS6	Uncharacterized protein YggE	yggE
28.5222	28.699	28.586	28.2849	28.5081	28.5998	28.4072	28.3885	28.3068	28.5287	28.5366	28.5182		0.265649	0.138135	1.29296	P0ADS9	P0ADS9	Uncharacterized protein YggN	yggN
28.5265	28.948	28.8001	28.6198	28.5632	28.8354	28.4717	28.4552	28.6539	28.6419	28.5016	28.5636		0.596567	0.0854009	0.574219	P0ADT2	P0ADT2	UPF0441 protein YgiB	ygiB
29.1686	29.032	29.2808	29.0186	28.907	28.819	28.8593	29.0565	28.8641	29.4021	28.9202	29.01		0.0562577	0.245562	2.66226	P0ADT5	P0ADT5	Putative acid--amine ligase YgiC	ygiC
30.421	30.2107	30.3603	30.3846	30.5479	30.4959	30.3426	30.4485	30.4779	30.3996	30.3226	30.3544		0.139002	-0.145466	-1.84369	P0ADT8	P0ADT8	Uncharacterized protein YgiM	ygiM
29.0591	30.6038	30.6932	31.0804	30.7433	30.7014	30.3337	30.8937	30.8478	28.6252	30.5369	31.1775		0.254445	-0.722998	-1.32947	P0ADU2	P0ADU2	Probable quinol monooxygenase YgiN	ygiN
31.0499	31.0131	31.0592	31.1411	31.2199	31.2103	31.0796	NaN	31.1226	30.837	31.0452	30.8757	+	0.00629719	-0.149741	-5.25	P0ADU5	P0ADU5	Protein YgiW	ygiW
29.6885	29.677	29.6384	29.6015	29.7385	29.7103	29.7225	29.6867	29.8115	29.6237	29.6206	29.5971		0.745512	-0.0154502	-0.347814	P0ADV1	P0ADV1	Lipopolysaccharide export system protein LptA	lptA
28.7076	28.6876	28.6261	28.824	28.8665	28.9488	28.9667	28.8572	28.8699	28.7445	28.2327	27.8602	+	0.00950055	-0.205985	-4.67251	P0ADV5	P0ADV5	Uncharacterized protein YhbW	yhbW
31.5036	31.3031	31.6618	31.3163	31.4736	31.3491	31.345	31.2657	31.4961	31.2996	31.4048	31.3574		0.391112	0.109811	0.960689	P0ADV7	P0ADV7	Probable phospholipid-binding protein MlaC	mlaC
27.4801	27.1652	27.7138	27.675	27.5687	27.6806	27.5204	27.5232	27.6697	27.6482	27.4545	27.6428		0.312279	-0.188403	-1.15531	P0ADV9	P0ADV9	Lipopolysaccharide export system protein LptC	lptC
32.3069	32.3487	32.2936	32.1456	32.1446	32.1887	32.1551	32.1459	32.2937	32.1848	32.2477	32.1539	+	0.00206383	0.156823	7.11345	P0ADW3	P0ADW3	Inner membrane protein YhcB	yhcB
29.4519	29.4243	29.4011	29.6431	29.7594	29.7039	29.6757	29.5402	29.5607	29.3042	29.2889	29.1484	+	0.00165851	-0.276381	-7.53846	P0ADX1	P0ADX1	Protein YhfA	yhfA
27.0557	NaN	27.2734	NaN	27.1992	27.4953	27.6554	NaN	28.2021	27.0269	26.8254	26.8316		0.424842	-0.182695	-0.99432	P0ADX7	P0ADX7	Uncharacterized protein YhhA	yhhA
27.6288	27.4105	27.6251	NaN	27.5095	27.4645	27.6444	27.2263	27.8885	27.4211	27.8259	27.5029		0.525445	0.0678101	0.716461	P0ADX9	P0ADX9	Ribosomal RNA small subunit methyltransferase D	rsmD
32.1308	32.3287	32.3064	32.1689	32.2677	32.4313	32.0695	32.3443	32.4166	32.1131	32.5058	32.4375		0.748187	-0.0340055	-0.343974	P0ADY1	P0ADY1	Peptidyl-prolyl cis-trans isomerase D	ppiD
34.5459	34.6231	34.3394	34.3907	34.5122	34.4252	34.5319	33.7044	34.4681	34.5015	34.593	34.3856		0.549739	0.0600789	0.652395	P0ADY3	P0ADY3	50S ribosomal protein L14	rplN
33.7924	33.708	33.7243	33.754	33.7411	33.7723	33.7298	33.5654	33.7505	33.8667	33.7956	33.7851		0.629125	-0.0142988	-0.522186	P0ADY7	P0ADY7	50S ribosomal protein L16	rplP
30.1624	30.5134	30.7888	NaN	30.1195	29.9369	NaN	29.7303	NaN	30.1446	30.0693	30.644		0.155524	0.459984	1.88759	P0ADZ0	P0ADZ0	50S ribosomal protein L23	rplW
34.5046	34.6601	34.6334	34.3687	34.6206	34.4417	34.5046	34.5009	34.1965	34.7438	34.5318	34.3682		0.240723	0.12236	1.3764	P0ADZ4	P0ADZ4	30S ribosomal protein S15	rpsO
29.9164	30.0627	29.7435	29.4789	29.842	29.5368	29.8372	29.76	29.7271	29.9905	30.0552	30.0809		0.118757	0.288272	1.98033	P0AE01	P0AE01	tRNA (cytidine/uridine-2-O-)-methyltransferase TrmJ	trmJ
32.9388	32.8936	32.8426	32.9357	32.8593	32.8566	32.8207	32.894	32.9479	32.7664	32.7876	32.7907		0.847955	0.00777308	0.204489	P0AE06	P0AE06	Multidrug efflux pump subunit AcrA	acrA
35.5088	35.5247	35.5874	35.5481	35.5707	35.6182	35.4798	35.5917	35.5091	35.4103	35.4698	35.4213		0.288799	-0.0386874	-1.22199	P0AE08	P0AE08	Alkyl hydroperoxide reductase subunit C	ahpC
29.6077	29.4692	29.7824	30.0013	29.8594	29.9772	29.93	30.2218	30.1258	29.5401	29.7792	29.7227	+	0.0316579	-0.326197	-3.24053	P0AE12	P0AE12	AMP nucleosidase	amn
32.5592	32.572	32.5428	32.4737	32.5121	32.5307	32.5177	32.4803	32.4589	32.4986	32.4759	32.5205	+	0.0492312	0.052494	2.79161	P0AE18	P0AE18	Methionine aminopeptidase	map
28.5276	28.6379	28.9542	27.3997	29.0205	28.5295	28.5008	29.246	28.5605	28.5427	28.6027	28.3167		0.476219	0.389928	0.785231	P0AE22	P0AE22	Class B acid phosphatase	aphA
26.8365	26.9356	26.8917	26.7242	26.8584	NaN	NaN	26.7923	26.4986	26.8218	26.6843	26.9444		0.218136	0.0966663	1.55346	P0AE37	P0AE37	Arginine N-succinyltransferase	astA
NaN	26.6939	26.96	26.7498	26.7617	26.9761	NaN	26.8098	27.2237	26.9127	27.1784	27.0787		0.988122	-0.00221825	-0.0161593	P0AE39	P0AE39	Transcriptional regulatory protein YpdB	ypdB
26.6158	26.5524	NaN	26.6808	26.6309	26.6277	26.6288	26.7341	26.6886	27.0155	NaN	26.8399		0.150223	-0.06237	-1.92281	P0AE45	P0AE45	UPF0053 inner membrane protein YtfL	ytfL
32.8577	32.7298	32.805	32.8437	32.7708	32.7948	32.8698	32.8904	32.9483	32.7705	32.8105	32.7909		0.902444	-0.00559489	-0.130536	P0AE52	P0AE52	Putative peroxiredoxin bcp	bcp
27.5667	27.5313	27.6054	27.7923	27.7184	28.1367	28.2348	27.867	28.1317	27.4353	27.1132	27.166		0.0736576	-0.31468	-2.40871	P0AE63	P0AE63	Cation transport regulator ChaB	chaB
28.3772	28.27	28.4178	26.2187	26.4122	26.4755	NaN	NaN	NaN	28.2172	28.3548	28.4744	+	2.37888e-05	1.98624	22.3357	P0AE70	P0AE70	mRNA interferase MazF	mazF
29.7463	29.8676	29.842	29.8539	29.8258	29.8688	29.9432	30.0638	29.9268	29.7665	29.8917	29.9669		0.473598	-0.0308393	-0.790243	P0AE78	P0AE78	Magnesium and cobalt efflux protein CorC	corC
30.372	30.1526	30.2637	30.2941	30.1551	30.0288	30.2963	29.9951	29.7693	30.2278	30.1921	30.3047		0.356816	0.103444	1.04061	P0AE82	P0AE82	Sensor protein CpxA	cpxA
28.387	28.0756	28.3368	28.1748	28.2638	28.0376	27.7452	27.7692	NaN	27.9297	28.1961	27.971		0.408637	0.107712	0.922151	P0AE85	P0AE85	Periplasmic protein CpxP	cpxP
30.578	30.3243	30.3523	30.5227	30.4402	30.55	30.5078	30.4739	30.5262	30.3873	30.4185	30.4876		0.377621	-0.086099	-0.991372	P0AE88	P0AE88	Transcriptional regulatory protein CpxR	cpxR
29.2355	29.2265	29.3462	29.035	29.1605	29.1766	29.2276	29.1906	29.3932	29.4485	29.524	29.4525		0.0695122	0.14534	2.4624	P0AE91	P0AE91	Protein CreA	creA
28.7943	28.7892	28.9046	28.7115	28.4879	28.8454	28.7153	28.8705	28.8478	29.0028	28.881	28.8095		0.253492	0.147765	1.33265	P0AEA8	P0AEA8	Siroheme synthase;Uroporphyrinogen-III C-methyltransferase;Precorrin-2 dehydrogenase;Sirohydrochlorin ferrochelatase	cysG
32.029	32.1971	32.0591	32.0993	32.0759	32.081	32.1046	31.988	32.1294	32.1281	32.176	32.076		0.862402	0.00964991	0.184766	P0AEB2	P0AEB2	D-alanyl-D-alanine carboxypeptidase DacA	dacA
28.5548	28.7424	28.6846	28.7434	28.9298	28.7173	28.9625	28.992	29.131	28.8608	28.9833	28.9033		0.192114	-0.13623	-1.56729	P0AEC3	P0AEC3	Aerobic respiration control sensor protein ArcB	arcB
25.9776	26.0174	26.0926	26.6291	26.3571	25.9397	26.2794	NaN	26.019	NaN	26.2751	NaN		0.241336	-0.279392	-1.37425	P0AEC5	P0AEC5	Signal transduction histidine-protein kinase BarA	barA
32.5079	31.9497	32.5195	32.5148	32.166	32.2553	32.7289	32.6475	32.5173	32.3397	32.2993	32.4579		0.952334	0.0136859	0.0636082	P0AED0	P0AED0	Universal stress protein A	uspA
29.9735	30.0695	29.8587	30.2027	29.9355	29.997	29.7894	29.8773	29.8178	29.8655	29.5715	29.626		0.484647	-0.0778306	-0.769257	P0AED5	P0AED5	Response regulator UvrY	uvrY
28.9121	28.7231	28.9562	28.6622	28.8224	29.091	28.9656	28.9937	29.3687	28.8661	28.9097	29.0277		0.972694	0.00524712	0.0364178	P0AED7	P0AED7	Succinyl-diaminopimelate desuccinylase	dapE
28.0495	28.2693	28.5638	28.1341	28.3887	28.4374	28.333	28.5336	28.0397	28.5145	28.6319	28.3333		0.890317	-0.0258802	-0.146901	P0AED9	P0AED9	DNA-cytosine methyltransferase	dcm
31.9599	31.8475	31.9923	31.7691	31.6176	31.6694	31.6581	31.5986	31.6815	31.9199	31.9692	32.1646	+	0.0165612	0.247829	3.96837	P0AEE1	P0AEE1	Protein DcrB	dcrB
26.957	26.3634	26.7535	27.3422	26.733	NaN	26.7402	27.0226	26.9727	26.8421	26.9976	26.5438		0.357832	-0.346275	-1.08367	P0AEE3	P0AEE3	Serine endoprotease DegS	degS
30.7028	30.6251	30.5987	28.8165	29.4321	29.2935	28.9516	29.3406	29.3794	30.4853	30.802	30.3365	+	0.00150776	1.46149	7.73064	P0AEE5	P0AEE5	D-galactose-binding periplasmic protein	mglB
29.702	29.5649	29.7265	29.3668	29.7876	29.9034	29.7847	29.8716	29.8832	29.7525	29.5217	29.8461		0.906074	-0.021438	-0.125646	P0AEF8	P0AEF8	Dipeptide transport system permease protein DppB	dppB
33.8369	33.9711	33.9499	33.4073	33.7954	33.6868	33.5655	33.6567	33.6009	33.669	33.644	33.5414		0.0779986	0.289485	2.35605	P0AEG4	P0AEG4	Thiol:disulfide interchange protein DsbA	dsbA
30.3504	30.1321	30.2806	30.1317	30.2036	30.014	29.8634	30.0251	30.0807	30.1465	30.1619	30.1481		0.179342	0.137923	1.62569	P0AEG6	P0AEG6	Thiol:disulfide interchange protein DsbC	dsbC
29.0034	29.0984	29.0746	28.8355	28.9234	28.9633	28.8836	29.1181	29.2075	28.9713	29.2841	29.0943	+	0.0329352	0.151361	3.19891	P0AEH1	P0AEH1	Regulator of sigma-E protease RseP	rseP
27.813	31.1229	31.8804	30.2389	30.3208	31.7317	31.7927	31.7338	31.5199	27.7933	30.969	30.8344		0.732163	-0.491707	-0.367067	P0AEH5	P0AEH5	Protein ElaB	elaB
32.0773	32.0837	32.1334	32.0928	31.9883	32.0089	31.9824	32.1093	32.0841	32.2167	32.2433	32.2905		0.135821	0.0681241	1.86368	P0AEI1	P0AEI1	tRNA-2-methylthio-N(6)-dimethylallyladenosine synthase	miaB
30.7414	30.4963	30.7047	30.6711	30.5544	30.5992	30.5673	30.8037	30.6354	30.6018	30.7714	30.691		0.66321	0.0392208	0.469426	P0AEI4	P0AEI4	Ribosomal protein S12 methylthiotransferase RimO	rimO
NaN	NaN	28.0427	28.3265	27.9803	28.1563	28.0787	28.1363	28.1605	28.1121	28.3087	28.6379		1	-0.111738	0	P0AEI6	P0AEI6	Phosphatase NudJ	nudJ
28.0121	27.8585	27.6907	27.5822	27.7534	NaN	27.9792	27.7282	27.6876	27.3393	NaN	NaN		0.26422	0.185969	1.36997	P0AEJ2	P0AEJ2	Isochorismate synthase EntC	entC
27.3023	27.2099	27.103	27.1162	26.9516	27.0202	27.0963	26.9248	27.4129	27.1965	27.0901	27.2142		0.0786037	0.175739	2.34897	P0AEJ6	P0AEJ6	Ethanolamine ammonia-lyase heavy chain	eutB
33.5021	33.4882	33.5418	33.4666	33.3681	33.4273	33.415	33.4655	33.4234	33.5216	33.4834	33.6302		0.0517006	0.0900218	2.74384	P0AEK2	P0AEK2	3-oxoacyl-[acyl-carrier-protein] reductase FabG	fabG
34.038	34.0056	33.9249	34.0294	33.7742	33.8714	33.8148	33.7772	33.8322	33.8733	33.9296	33.8316		0.296578	0.0978521	1.19935	P0AEK4	P0AEK4	Enoyl-[acyl-carrier-protein] reductase [NADH] FabI	fabI
32.628	32.6421	32.7036	32.9242	33.0339	32.9726	33.0132	32.9413	33.1193	32.4918	32.5593	32.4964	+	0.0012546	-0.319043	-8.1138	P0AEM9	P0AEM9	Cystine-binding periplasmic protein	fliY
31.4172	31.3915	31.5199	31.2357	31.2608	31.3112	31.2791	31.3809	31.2055	31.5025	31.6419	31.5983	+	0.0182735	0.173615	3.85187	P0AEN1	P0AEN1	NAD(P)H-flavin reductase	fre
27.8445	28.0737	28.1205	27.4898	28.0219	28.0956	27.9027	27.9567	28.2248	27.8829	27.9334	27.8437		0.529431	0.14377	0.687722	P0AEN4	P0AEN4	Cell division protein FtsL	ftsL
28.5601	28.7661	28.5992	28.666	28.6739	28.5818	28.3451	28.4303	28.9184	28.3185	28.4366	28.5936		0.986653	0.00124041	0.0177978	P0AEN8	P0AEN8	L-fucose mutarotase	fucU
33.4431	33.2678	33.2532	33.6034	33.3526	33.4897	33.1822	33.4491	33.3801	33.2301	33.2032	33.1411		0.165458	-0.160563	-1.69429	P0AEP3	P0AEP3	UTP--glucose-1-phosphate uridylyltransferase	galU
29.1688	29.1836	29.6245	29.1507	29.2031	29.0342	29.2957	29.0504	28.9475	29.2644	28.7977	29.4179		0.280797	0.19633	1.24588	P0AEQ1	P0AEQ1	Protein GlcG	glcG
33.6461	33.6108	33.6464	33.3093	33.561	33.4817	33.4018	33.4839	33.3987	33.7144	33.6689	33.6032		0.0710266	0.183748	2.44237	P0AEQ3	P0AEQ3	Glutamine-binding periplasmic protein	glnH
29.6803	29.6546	29.7191	29.7746	29.9863	29.6569	29.9207	29.8387	29.5969	30.0751	30.0693	29.9905		0.28431	-0.121277	-1.23531	P0AEQ6	P0AEQ6	Glutamine transport system permease protein GlnP	glnP
25.8145	26.0645	NaN	26.501	26.759	26.6564	26.7162	27.0783	NaN	26.5461	26.1902	26.9174	+	0.0137862	-0.699305	-5.20443	P0AER5	P0AER5	Glutamate/aspartate transport system permease protein GltK	gltK
30.9573	30.8602	30.8664	30.746	31.0146	31.0323	30.8785	30.9688	30.8614	30.8653	30.6865	30.6678		0.729083	-0.0363375	-0.371534	P0AES0	P0AES0	Bifunctional glutathionylspermidine synthetase/amidase;Glutathionylspermidine amidase;Glutathionylspermidine synthetase	gss
33.7045	33.8386	33.7339	33.7267	33.7914	33.7402	33.6812	33.8004	33.8185	33.7357	33.9065	33.7976		0.89742	0.00620651	0.13731	P0AES4	P0AES4	DNA gyrase subunit A	gyrA
33.6339	33.6232	33.5698	33.5751	33.5951	33.5875	33.6334	33.5923	33.5676	33.6519	33.624	33.5691		0.32765	0.0230242	1.11413	P0AES6	P0AES6	DNA gyrase subunit B	gyrB
30.8367	29.4835	29.1277	30.9038	30.9899	30.8243	NaN	30.4618	30.9333	29.3671	30.7413	30.6165		0.105436	-1.09	-2.08491	P0AET2	P0AET2	Acid stress chaperone HdeB	hdeB
30.89	31.007	30.8867	31.0878	31.1817	31.214	31.121	31.1241	31.428	30.7608	30.8841	30.5832	+	0.013031	-0.233295	-4.26217	P0AET8	P0AET8	7-alpha-hydroxysteroid dehydrogenase	hdhA
32.5126	32.4482	32.5014	32.5685	32.5672	32.5837	32.8458	32.8299	32.9071	32.5661	32.6806	32.3245	+	0.0140063	-0.0857633	-4.1722	P0AEU0	P0AEU0	Histidine-binding periplasmic protein	hisJ
33.0719	33.1516	33.0091	32.9155	33.1852	33.0754	33.1087	33.2459	33.0466	33.2462	32.6577	32.9188		0.841932	0.0188268	0.212739	P0AEU7	P0AEU7	Chaperone protein Skp	skp
28.9985	29.1221	28.9977	28.8516	28.9879	29.0344	28.9823	28.8986	28.8721	28.9672	28.7028	29.0312		0.301129	0.0814781	1.18636	P0AEW6	P0AEW6	Inosine-guanosine kinase	gsk
29.984	29.9521	29.8816	30.27	29.9217	30.0095	30.0561	30.434	30.3291	29.059	29.7565	30.4847		0.305586	-0.127803	-1.17382	P0AEX3	P0AEX3	Alpha-ketoglutarate permease	kgtP
32.9921	33.0026	33.1364	31.9932	32.095	32.0952	31.6839	31.6681	31.6998	32.698	33.0369	32.7502	+	6.89259e-05	0.982564	17.0796	P0AEX9	P0AEX9	Maltose-binding periplasmic protein	malE
30.362	30.2486	30.2446	28.5647	28.6643	28.4332	27.9677	28.1984	28.3775	30.2369	30.3152	30.2435	+	2.34183e-05	1.731	22.4241	P0AEY3	P0AEY3	Nucleoside triphosphate pyrophosphohydrolase	mazG
28.7429	28.7972	28.7755	28.4893	28.8231	28.7339	28.704	28.6909	28.6121	28.7428	28.9514	28.7858		0.424463	0.0897573	0.888524	P0AEY5	P0AEY5	Modulator of drug activity B	mdaB
32.4914	32.5248	32.653	32.4315	32.3998	32.6506	32.5645	32.6781	32.781	32.5683	32.6554	32.7493		0.538469	0.062453	0.671883	P0AEZ3	P0AEZ3	Septum site-determining protein MinD	minD
30.6262	30.9391	31.0262	30.4071	30.8141	30.9138	30.4517	30.5395	30.8022	30.6724	30.983	31.1492		0.482683	0.152193	0.772961	P0AEZ9	P0AEZ9	Molybdenum cofactor biosynthesis protein B	moaB
29.1943	29.1393	29.1478	29.0962	28.9577	29.0119	29.1157	29.1999	29.1137	29.2618	29.1311	29.1632	+	0.0340658	0.138496	3.16361	P0AF03	P0AF03	Molybdopterin adenylyltransferase	mog
31.3036	31.1778	31.2479	31.1135	31.4007	31.2221	31.4977	31.3497	31.0703	31.4774	31.5165	31.4093		0.980867	-0.00232887	-0.0255146	P0AF08	P0AF08	Protein mrp	mrp
31.15	30.6313	30.9931	30.8564	30.7248	30.7904	30.8921	31.0495	30.648	30.8392	30.9576	31.1606		0.443881	0.134256	0.848644	P0AF12	P0AF12	5-methylthioadenosine/S-adenosylhomocysteine nucleosidase	mtnN
29.2805	29.1322	29.1244	29.3891	29.3576	29.2977	29.4074	29.6976	29.694	29.3963	29.2708	29.2562	+	0.0421851	-0.169118	-2.94485	P0AF18	P0AF18	N-acetylglucosamine-6-phosphate deacetylase	nagA
29.3831	29.5772	29.4882	29.4391	29.7406	29.5048	29.4209	29.4407	29.5474	29.501	29.4744	29.6241		0.504205	-0.0786858	-0.73299	P0AF20	P0AF20	N-acetylglucosamine repressor	nagC
30.2481	30.4896	30.602	30.4924	30.3512	30.6013	30.5945	30.4666	30.5188	30.4806	30.6486	30.2888		0.796386	-0.035038	-0.275769	P0AF24	P0AF24	Ribonucleotide monophosphatase NagD	nagD
30.3924	30.3289	30.5907	30.6571	30.5751	30.7637	30.6974	30.8331	30.979	30.5684	30.66	30.4901		0.0762295	-0.227936	-2.3771	P0AF28	P0AF28	Nitrate/nitrite response regulator protein NarL	narL
32.4251	32.2265	32.8391	31.3165	32.5348	32.8098	32.7691	32.9471	32.6735	32.8413	32.671	32.6712		0.604844	0.276534	0.560825	P0AF36	P0AF36	Cell division protein ZapB	zapB
28.809	28.8549	28.8219	29.0933	29.3126	29.4475	29.3489	29.3806	29.3925	28.873	28.9492	28.7147	+	0.0118939	-0.455838	-4.37795	P0AF50	P0AF50	Uncharacterized protein YjbR	yjbR
29.1365	28.8114	28.8538	29.0059	28.8032	28.9474	28.9184	29.0695	28.9989	28.9335	28.8661	29.0674		0.905055	0.0150509	0.127018	P0AF67	P0AF67	tRNA threonylcarbamoyladenosine biosynthesis protein TsaE	tsaE
31.1332	31.5625	31.6143	31.2141	31.1917	31.4126	30.9775	31.2402	31.6139	30.9958	31.2524	31.6055		0.384202	0.163884	0.976288	P0AF70	P0AF70	Uncharacterized protein YjeI	yjeI
30.0208	30.0976	29.7729	29.8333	30.0176	30.2126	29.947	29.74	29.8509	29.7188	29.9071	29.8416		0.716118	-0.0573686	-0.390432	P0AF90	P0AF90	Regulator of ribonuclease activity B	rraB
32.6621	32.9099	33.1468	33.0428	32.9083	33.1704	32.9271	33.1828	33.072	32.7355	32.923	32.9523		0.446376	-0.134212	-0.843624	P0AF93	P0AF93	2-iminobutanoate/2-iminopropanoate deaminase	ridA
30.4091	30.6105	30.7648	30.4516	30.6336	30.763	30.7889	30.7895	30.9038	30.7885	30.7649	30.8697		0.884303	-0.0212332	-0.155034	P0AF96	P0AF96	Toxin-antitoxin biofilm protein TabA	tabA
27.7484	27.9146	27.8118	27.9945	27.5137	27.7981	27.8617	27.6401	27.8794	27.7025	27.8209	27.5734		0.723062	0.056186	0.38029	P0AF98	P0AF98	Lipopolysaccharide export system permease protein LptF	lptF
28.0706	28.0753	28.2166	27.8548	28.1732	27.9313	28.2073	28.4648	28.311	28.2857	28.4048	28.3886		0.27853	0.134356	1.25277	P0AFA7	P0AFA7	Na(+)/H(+) antiporter NhaB	nhaB
28.2125	28.0413	27.9143	28.1578	NaN	28.0059	28.1514	28.1894	28.2228	27.8054	28.2491	27.9728		0.849782	-0.0258032	-0.206275	P0AFB1	P0AFB1	Lipoprotein NlpI	nlpI
29.0097	28.6984	28.7086	29.2358	29.1023	29.1036	29.0108	29.1808	29.2472	28.8724	28.9304	28.9248	+	0.037293	-0.341691	-3.07	P0AFB5	P0AFB5	Nitrogen regulation protein NR(II)	glnL
30.7894	30.8524	30.7709	31.1746	31.1087	31.1341	30.8678	31.0509	30.9156	30.9124	30.6607	30.6139	+	0.000430789	-0.334865	-10.7094	P0AFB8	P0AFB8	Nitrogen regulation protein NR(I)	glnG
31.9634	31.754	31.8181	31.9797	31.6642	31.6912	31.8049	31.6901	31.7857	32.0014	31.6947	31.7227		0.603073	0.0667756	0.563681	P0AFC7	P0AFC7	NADH-quinone oxidoreductase subunit B	nuoB
31.336	31.3573	31.3031	30.9453	31.323	31.4449	31.2235	31.2228	31.3395	31.1427	31.5471	31.4529		0.566329	0.0943877	0.624204	P0AFD1	P0AFD1	NADH-quinone oxidoreductase subunit E	nuoE
29.245	29.3695	29.3969	29.2512	29.1506	29.1228	29.419	29.5262	29.4123	29.1803	29.4917	29.5668		0.0560909	0.162261	2.66511	P0AFD4	P0AFD4	NADH-quinone oxidoreductase subunit H	nuoH
31.0464	31.0148	31.3344	30.813	30.9939	30.9694	31.0838	30.9869	31.0614	31.273	31.2427	31.3499		0.150747	0.206474	1.77393	P0AFD6	P0AFD6	NADH-quinone oxidoreductase subunit I	nuoI
30.2223	30.3175	30.3601	30.3316	30.3733	30.3432	30.364	30.3351	30.3028	30.5112	30.4912	30.6838		0.311043	-0.0493641	-1.1587	P0AFF2	P0AFF2	Nucleoside permease NupC	nupC
33.5862	33.5248	33.5345	33.7686	33.5212	33.4803	33.5536	33.5124	33.5483	33.6873	33.6869	33.653		0.675368	-0.0415166	-0.450984	P0AFF6	P0AFF6	Transcription termination/antitermination protein NusA	nusA
31.848	31.965	31.7067	31.578	31.7097	31.663	31.9021	31.7227	31.6327	31.8339	31.8366	31.7651		0.0869147	0.189665	2.25756	P0AFG0	P0AFG0	Transcription termination/antitermination protein NusG	nusG
33.9438	33.9259	34.0226	33.7189	33.6427	33.6655	33.4524	33.5513	33.5538	33.8639	33.9875	33.8478	+	0.00150525	0.28842	7.73403	P0AFG3	P0AFG3	2-oxoglutarate dehydrogenase E1 component	sucA
34.0612	33.8942	34.0252	33.8649	33.7071	33.6369	33.7026	33.5436	33.4468	33.9204	33.9611	33.9677	+	0.0380806	0.257252	3.04859	P0AFG6	P0AFG6	Dihydrolipoyllysine-residue succinyltransferase component of 2-oxoglutarate dehydrogenase complex	sucB
36.0012	35.9549	35.8689	36.0335	35.9572	35.9941	35.9413	36.0229	35.9749	35.9383	35.9615	35.9534		0.297995	-0.0533002	-1.19528	P0AFG8	P0AFG8	Pyruvate dehydrogenase E1 component	aceE
31.1231	31.2497	31.228	31.4843	31.4567	31.3591	31.5915	31.5467	31.6668	31.2637	31.5	31.4629	+	0.0128935	-0.233107	-4.27552	P0AFH2	P0AFH2	Oligopeptide transport system permease protein OppB	oppB
29.616	29.9694	29.9096	29.3472	30.2086	30.1504	28.9102	30.1947	30.0007	30.0607	29.8308	29.8455		0.825181	-0.0704098	-0.235783	P0AFH6	P0AFH6	Oligopeptide transport system permease protein OppC	oppC
33.4248	33.4081	33.3259	33.6362	33.7604	33.6843	33.7392	33.5637	33.7793	33.2584	33.0416	32.6628	+	0.00290088	-0.307378	-6.49342	P0AFH8	P0AFH8	Osmotically-inducible protein Y	osmY
31.0699	31.204	31.1658	30.8312	30.8979	30.9999	30.839	31.0975	30.952	31.0225	31.1992	31.1461	+	0.0199954	0.236943	3.74721	P0AFI2	P0AFI2	DNA topoisomerase 4 subunit A	parC
30.6353	30.6013	30.598	30.7253	30.8379	30.746	31.0004	30.8871	30.836	30.7391	30.656	30.7319	+	0.0124003	-0.15822	-4.32481	P0AFI7	P0AFI7	Pyridoxine/pyridoxamine 5-phosphate oxidase	pdxH
29.4042	29.6131	29.421	29.1985	29.3433	29.3013	28.9746	29.123	29.3009	29.4113	29.5919	29.5265		0.0673246	0.198452	2.49222	P0AFJ7	P0AFJ7	Low-affinity inorganic phosphate transporter 1	pitA
31.8595	31.906	31.9955	31.8295	31.9585	31.9874	31.8564	31.9807	31.9789	31.9037	32.048	32.0739		0.942917	-0.00478872	-0.0762029	P0AFK0	P0AFK0	Metalloprotease PmbA	pmbA
27.6737	27.3161	27.5032	27.5233	27.4291	27.4762	27.3164	27.4788	NaN	27.3957	27.4166	NaN		0.850273	0.0214965	0.201318	P0AFK6	P0AFK6	Spermidine/putrescine transport system permease protein PotC	potC
31.4798	31.7901	32.0587	31.5199	31.6128	31.4308	31.7014	31.7864	31.4277	32.0551	31.7883	31.9808		0.219372	0.255058	1.45496	P0AFK9	P0AFK9	Spermidine/putrescine-binding periplasmic protein	potD
31.4343	31.3038	31.3515	31.1724	31.3556	31.4376	30.9641	31.1179	31.2543	31.2578	31.3715	31.1948		0.660189	0.0413316	0.474039	P0AFL3	P0AFL3	Peptidyl-prolyl cis-trans isomerase A	ppiA
29.5666	29.4375	29.4785	29.4853	29.5672	29.5901	29.5994	29.7043	29.5856	29.351	29.4968	29.4794		0.343217	-0.0533059	-1.07419	P0AFL6	P0AFL6	Exopolyphosphatase	ppx
30.7186	30.6269	30.527	30.0001	30.225	30.0688	29.7832	29.8933	30.0285	30.491	30.413	29.9894	+	0.00369851	0.526178	6.07993	P0AFM2	P0AFM2	Glycine betaine-binding periplasmic protein	proX
29.9618	29.8105	30.1102	30.1594	30.015	29.9928	29.8476	29.9349	30.0107	30.0162	30.3427	30.1772		0.400879	-0.0949046	-0.939034	P0AFM6	P0AFM6	Phage shock protein A	pspA
28.8447	28.5146	28.4622	28.6796	28.6025	28.4842	28.6559	28.5487	28.4446	28.6689	28.5629	28.5188		0.896253	0.0184053	0.138884	P0AFP4	P0AFP4	Uncharacterized oxidoreductase YbbO	ybbO
30.9354	31.0003	31.1712	31.3692	31.2256	31.4103	31.3484	31.449	31.6332	31.0209	31.1287	31.3753	+	0.0290946	-0.299393	-3.33041	P0AFP6	P0AFP6	Putative GTP cyclohydrolase 1 type 2	ybgI
28.4573	NaN	28.3487	28.5844	28.4316	28.793	NaN	28.5468	NaN	28.4196	28.3329	28.0891		0.251454	-0.200015	-1.4171	P0AFQ7	P0AFQ7	Uncharacterized deoxyribonuclease YcfH	ycfH
26.9781	27.0055	27.0666	26.9066	26.8846	NaN	NaN	27.2877	27.1108	27.2178	27.3046	27.2557	+	0.039816	0.121172	3.48829	P0AFR2	P0AFR2	C4-dicarboxylic acid transporter DauA	dauA
30.7806	30.6237	30.8186	30.6974	30.7088	30.6969	30.6975	30.6071	30.76	30.6294	30.6264	30.741		0.540452	0.0399507	0.668433	P0AFR4	P0AFR4	Uncharacterized protein YciO	yciO
31.2048	31.2104	31.0383	31.2753	31.2489	31.1608	31.2843	31.1493	31.3144	31.2558	31.1588	31.065		0.308858	-0.0771313	-1.16472	P0AFU8	P0AFU8	Riboflavin synthase	ribC
NaN	27.2084	27.2197	27.1305	27.2001	27.1954	26.6771	27.2204	26.961	26.9508	27.5076	26.934		0.278131	0.038729	1.32132	P0AFW0	P0AFW0	Transcription antitermination protein RfaH	rfaH
29.3607	29.3838	29.2004	29.1412	NaN	29.1563	28.9494	29.0901	28.8371	29.2121	29.4241	29.3165		0.112365	0.166192	2.22646	P0AFW4	P0AFW4	Regulator of nucleoside diphosphate kinase	rnk
29.9598	30.1494	30.3497	30.1796	30.4034	30.6076	30.2609	30.4236	30.5764	NaN	30.2199	30.0839		0.218337	-0.243928	-1.45896	P0AFX0	P0AFX0	Ribosome hibernation promoting factor	hpf
27.734	27.5881	27.9169	27.5243	27.7352	27.7833	27.7305	27.8729	27.8752	27.6407	28.5727	27.9719		0.625968	0.0653642	0.527157	P0AFX7	P0AFX7	Anti-sigma-E factor RseA	rseA
28.8277	28.9133	28.9861	28.8852	28.9565	29.1455	28.921	28.9962	28.9474	28.8329	29.0002	29.1958		0.390478	-0.086731	-0.96211	P0AFX9	P0AFX9	Sigma-E factor regulatory protein RseB	rseB
30.8103	30.9818	30.9515	30.9073	30.8179	30.785	30.6118	30.7839	30.9426	30.9275	31.1177	31.0161		0.292401	0.0778236	1.21143	P0AFY8	P0AFY8	Negative modulator of initiation of replication	seqA
28.571	28.6225	28.6277	28.0185	28.5719	28.4943	28.5071	28.5506	28.2678	28.8149	28.6249	28.8474		0.230896	0.245525	1.41166	P0AFZ1	P0AFZ1	Protein SseB	sseB
29.0455	29.2214	28.9927	29.1445	29.0995	28.9893	28.8961	29.1381	29.1762	29.0662	29.2104	29.2807		0.921055	0.00876808	0.105504	P0AG00	P0AG00	Lipopolysaccharide biosynthesis protein WzzE	wzzE
30.4421	30.5376	30.7046	30.2565	30.5217	30.3702	30.0849	30.4927	30.2352	30.5939	30.4598	30.6418		0.175126	0.178662	1.64592	P0AG07	P0AG07	Ribulose-phosphate 3-epimerase	rpe
31.257	31.213	31.129	31.1799	31.0977	31.1931	31.4042	31.3488	31.2819	31.2057	31.2275	31.1868		0.422777	0.0427793	0.892055	P0AG14	P0AG14	Probable protease SohB	sohB
33.0356	32.9203	33.0364	32.7836	32.718	32.7289	32.5838	32.7002	32.6762	33.0604	32.9188	32.9358	+	0.00432851	0.25393	5.82418	P0AG16	P0AG16	Amidophosphoribosyltransferase	purF
31.8645	31.7244	31.9712	31.7741	31.7394	31.8949	31.7762	31.7727	31.8845	31.8255	31.8649	32.0194		0.586208	0.0505975	0.59115	P0AG18	P0AG18	N5-carboxyaminoimidazole ribonucleotide mutase	purE
28.5907	28.4705	28.4025	28.5152	28.4648	28.4212	28.2083	28.311	28.2145	28.6628	28.6297	28.2352		0.75138	0.0208333	0.339399	P0AG24	P0AG24	Bifunctional (p)ppGpp synthase/hydrolase SpoT;GTP pyrophosphokinase;Guanosine-3,5-bis(diphosphate) 3-pyrophosphohydrolase	spoT
31.8614	31.8532	31.7669	31.5855	31.6012	31.6261	31.3549	31.4902	31.452	31.881	31.6707	31.6795	+	0.00234673	0.222921	6.87372	P0AG27	P0AG27	Uncharacterized protein YibN	yibN
34.1263	34.0312	33.981	33.997	33.9454	33.9322	34.0021	34.0469	33.886	34.1901	34.0691	34.0384		0.134344	0.0879911	1.87313	P0AG30	P0AG30	Transcription termination factor Rho	rho
28.6576	NaN	28.4577	28.4622	28.1269	28.2948	28.5752	28.3442	28.4271	28.7	28.6413	NaN		0.168385	0.262986	1.80765	P0AG40	P0AG40	Riboflavin biosynthesis protein RibF;Riboflavin kinase;FMN adenylyltransferase	ribF
34.1944	34.2615	34.2691	34.509	34.2392	34.1765	34.421	34.2547	34.2734	34.3361	34.3729	34.5752		0.559747	-0.0665423	-0.63532	P0AG44	P0AG44	50S ribosomal protein L17	rplQ
33.9128	33.7973	33.7606	33.8542	33.7272	33.7229	33.7471	33.7008	33.6402	33.9548	33.8581	33.8638		0.428016	0.0554326	0.881116	P0AG48	P0AG48	50S ribosomal protein L21	rplU
33.3447	33.3758	33.315	33.3909	33.3614	33.2508	33.3013	33.4467	33.2879	33.6034	33.5058	33.5489		0.826148	0.0108083	0.23445	P0AG51	P0AG51	50S ribosomal protein L30	rpmD
35.2919	34.9144	35.2192	35.1849	35.11	35.1455	35.2383	35.1894	35.094	35.2924	35.3575	35.3472		0.968404	-0.00495783	-0.0421442	P0AG55	P0AG55	50S ribosomal protein L6	rplF
32.855	32.4557	32.3786	32.853	32.7698	32.5526	32.6218	32.6973	32.2574	32.8437	32.2745	32.4778		0.401204	-0.162025	-0.938322	P0AG59	P0AG59	30S ribosomal protein S14	rpsN
36.1546	36.2782	36.0907	36.0979	36.052	36.0616	36.0015	36.1228	35.975	36.1137	36.1544	36.0839		0.140995	0.103991	1.83142	P0AG67	P0AG67	30S ribosomal protein S1	rpsA
28.5372	28.6179	28.6417	28.627	28.7279	28.6936	28.85	28.6707	29.0017	28.4712	28.6182	28.2424		0.124954	-0.0838928	-1.93598	P0AG80	P0AG80	sn-glycerol-3-phosphate-binding periplasmic protein UgpB	ugpB
27.8552	27.95	28.7423	27.3437	27.9038	27.5491	28.1893	28.4172	27.4398	28.787	28.2192	28.053		0.147289	0.583647	1.79385	P0AG82	P0AG82	Phosphate-binding protein PstS	pstS
33.5136	33.4107	33.5083	33.2542	33.37	33.4292	33.415	33.3481	33.3001	33.3266	33.4287	33.1146		0.108203	0.126418	2.06203	P0AG86	P0AG86	Protein-export protein SecB	secB
33.1279	33.1058	33.1109	32.9777	32.995	32.9436	32.9282	33.0143	33.0874	33.0186	33.2043	33.1669	+	0.000980981	0.142784	8.65358	P0AG90	P0AG90	Protein translocase subunit SecD	secD
29.8668	29.5499	29.8085	29.7009	29.8338	29.8253	29.8453	29.881	29.7714	30.0689	29.8356	29.8076		0.694722	-0.04492	-0.421994	P0AG93	P0AG93	Protein translocase subunit SecF	secF
28.4719	28.3457	28.3375	28.8243	28.254	28.3601	28.4756	28.3924	28.4641	28.716	28.1469	28.9558		0.628468	-0.0944074	-0.52322	P0AG96	P0AG96	Protein translocase subunit SecE	secE
30.4713	31.4666	31.216	30.6411	31.1599	30.9193	31.0552	30.9385	30.9619	31.0439	31.0437	31.1037		0.68784	0.144529	0.432253	P0AG99	P0AG99	Protein-export membrane protein SecG	secG
31.9461	32.0492	32.2116	32.2836	31.9455	32.1001	31.7692	31.9812	32.2178	32.0899	32.1336	32.4342		0.75986	-0.0407696	-0.327292	P0AGA2	P0AGA2	Protein translocase subunit SecY	secY
29.1705	29.1899	29.0133	29.0352	29.1338	29.0526	29.0734	29.0594	28.9547	29.1622	28.9794	29.109		0.470409	0.0506872	0.796369	P0AGB0	P0AGB0	Phosphoserine phosphatase	serB
27.7079	27.6087	27.7356	27.8577	27.5808	27.818	27.4998	27.7272	27.8323	27.731	27.6598	27.8507		0.511888	-0.0680669	-0.71903	P0AGB6	P0AGB6	ECF RNA polymerase sigma-E factor	rpoE
28.3736	28.2717	28.4286	28.3569	28.128	28.2948	28.3117	28.4508	28.4822	28.134	28.3403	28.5302		0.299542	0.0980727	1.19087	P0AGC3	P0AGC3	Soluble lytic murein transglycosylase	slt
33.0929	33.1133	33.1021	33.241	33.2483	33.1824	33.286	33.5287	33.4233	33.2164	33.1282	33.3489	+	0.00501979	-0.121142	-5.59146	P0AGD3	P0AGD3	Superoxide dismutase [Fe]	sodB
32.0182	32.115	32.1105	31.687	31.9564	31.9461	31.8057	31.9311	31.9661	32.0406	32.0529	32.1492		0.0802169	0.218084	2.3304	P0AGD7	P0AGD7	Signal recognition particle protein	ffh
31.2448	31.1511	31.3197	31.2804	31.2546	31.2929	31.2155	31.3394	31.3148	31.1689	31.3769	31.3922		0.496741	-0.037377	-0.746703	P0AGE0	P0AGE0	Single-stranded DNA-binding protein	ssb
29.7283	NaN	29.9977	30.2773	30.2818	30.3963	30.0212	30.2331	30.3103	29.9435	29.7186	29.894	+	0.0269822	-0.455516	-4.05736	P0AGE6	P0AGE6	Chromate reductase	chrR
34.279	34.331	34.2181	34.0604	34.0399	34.0235	33.7521	33.8195	33.9624	34.1505	34.1561	34.0261	+	0.00239028	0.234737	6.83998	P0AGE9	P0AGE9	Succinyl-CoA ligase [ADP-forming] subunit alpha	sucD
27.4956	27.6264	28.1035	NaN	27.5614	27.8294	27.6268	27.8471	27.7572	27.819	28.1689	28.1971		0.868971	0.0464141	0.179519	P0AGF2	P0AGF2	Sulfur acceptor protein CsdE	csdE
25.8217	25.8257	25.7981	NaN	25.3045	25.569	25.9427	NaN	NaN	25.8848	25.6383	25.8026	+	0.0316958	0.378435	3.81429	P0AGG0	P0AGG0	Thiamine-monophosphate kinase	thiL
29.1383	28.7785	NaN	28.9487	28.9566	28.9319	28.7923	29.049	28.8621	28.8948	28.8531	29.2354		0.930653	0.0127061	0.0945234	P0AGG2	P0AGG2	Acyl-CoA thioesterase 2	tesB
27.6621	27.3624	27.4237	27.449	27.6707	NaN	27.5607	27.4014	NaN	27.7881	27.4029	27.2022		0.629623	-0.0771179	-0.535231	P0AGG4	P0AGG4	Thioredoxin-2	trxC
29.8241	29.6432	29.6951	29.8214	29.6641	29.7882	29.7274	29.7379	29.7464	29.6161	29.6582	29.6816		0.633455	-0.0371119	-0.515391	P0AGG8	P0AGG8	Metalloprotease TldD	tldD
28.305	28.1422	28.3482	28.0214	28.0006	27.9828	28.3347	28.1982	28.3129	28.1877	28.6524	28.5625	+	0.0144026	0.263561	4.13777	P0AGI8	P0AGI8	Trk system potassium uptake protein TrkA	trkA
28.3316	28.1126	28.3083	27.9649	28.2911	28.3823	28.2977	28.4025	28.5659	28.3363	28.1794	28.0914		0.805185	0.0380669	0.263497	P0AGJ2	P0AGJ2	tRNA (guanosine(18)-2-O)-methyltransferase	trmH
31.7562	32.0306	31.8209	31.7034	31.8059	31.8243	31.7466	31.7779	31.8192	31.7929	31.948	31.8148		0.371871	0.0913652	1.00474	P0AGJ5	P0AGJ5	Uncharacterized tRNA/rRNA methyltransferase YfiF	yfiF
33.1268	33.1428	33.1741	32.9411	32.9086	32.9609	32.8225	32.9608	32.9911	33.0924	33.2138	33.1253	+	0.000514698	0.21103	10.2295	P0AGJ9	P0AGJ9	Tyrosine--tRNA ligase	tyrS
30.7581	30.7773	30.9513	30.4618	30.7231	30.7001	30.6388	30.9052	30.5411	31.2247	30.9121	30.9056		0.125239	0.200569	1.93399	P0AGK4	P0AGK4	RNA-binding protein YhbY	yhbY
30.1111	29.6443	29.5516	29.6539	29.641	29.4119	NaN	28.8633	NaN	29.6977	29.4367	29.3793		0.351963	0.200111	1.05246	P0AGK8	P0AGK8	HTH-type transcriptional regulator IscR	iscR
28.1274	28.1543	27.9251	27.9035	27.9795	27.7853	27.5883	27.77	27.8032	28.0913	28.078	28.203		0.122168	0.179488	1.95561	P0AGL5	P0AGL5	Ribosome association toxin RatA	ratA
28.9314	28.7906	28.9859	29.11	28.8783	28.7726	28.8255	28.9013	29.1359	28.8779	29.0094	29.2014		0.88575	-0.0176582	-0.153076	P0AGL7	P0AGL7	Ribosomal RNA small subunit methyltransferase E	rsmE
32.8784	33.0266	32.9161	32.8881	32.9721	32.9152	32.8635	32.9022	32.5652	33.0926	33.0391	32.9842		0.779585	0.0152308	0.299347	P0C018	P0C018	50S ribosomal protein L18	rplR
29.5863	29.7045	29.7674	29.7274	29.9966	30.0096	29.8057	29.8672	29.8611	29.813	29.5619	29.7629		0.101291	-0.225148	-2.12044	P0C037	P0C037	UPF0345 protein YaiE	yaiE
29.5783	29.5229	29.6313	29.4149	NaN	29.2018	28.6666	29.2102	NaN	29.5021	NaN	29.2179		0.0566881	0.269218	3.02158	P0C054	P0C054	Small heat shock protein IbpA	ibpA
26.5922	26.6776	26.7446	26.8559	NaN	26.7762	26.233	NaN	26.6972	26.6147	26.994	NaN		0.10978	-0.144577	-2.25156	P0C066	P0C066	Membrane-bound lytic murein transglycosylase C	mltC
27.9686	27.6601	27.6551	28.1407	27.8603	27.8362	NaN	27.879	27.6191	28.1154	27.6477	NaN		0.265179	-0.18445	-1.29446	P0C079	P0C079	Antitoxin RelB	relB
29.0594	28.8123	29.2463	NaN	27.8644	28.7183	28.4336	28.2929	NaN	28.7622	NaN	28.7693		0.127301	0.747991	2.09392	P0C093	P0C093	Nucleoid occlusion factor SlmA	slmA
30.8963	30.586	31.1977	30.7305	30.9844	30.5635	30.2279	30.1795	30.5829	30.3744	30.2248	30.4134		0.566952	0.133872	0.623157	P0C0L2	P0C0L2	Peroxiredoxin OsmC	osmC
31.0779	31.1654	31.1941	31.4067	31.6188	31.5834	31.5231	31.6393	31.6489	31.1322	31.1577	31.2422	+	0.00627418	-0.390497	-5.25538	P0C0L7	P0C0L7	Proline/betaine transporter	proP
30.804	31.2483	30.9598	31.2586	30.9304	31.0571	31.4588	31.1984	31.4823	30.9925	30.914	30.9673		0.65435	-0.0779877	-0.482987	P0C0S1	P0C0S1	Small-conductance mechanosensitive channel	mscS
32.9069	32.9175	32.9238	33.0503	32.9976	33.0157	32.8228	32.862	32.9734	32.8083	32.8752	32.8382	+	0.00292965	-0.105118	-6.47617	P0C0V0	P0C0V0	Periplasmic serine endoprotease DegP	degP
32.2431	32.6678	32.5346	32.4949	32.4892	32.6002	32.111	32.0924	32.0898	32.1774	32.2982	32.251		0.740754	-0.0462735	-0.354659	P0C8J6	P0C8J6	D-tagatose-1,6-bisphosphate aldolase subunit GatY	gatY
32.0754	32.1439	32.0626	32.3523	32.3336	32.404	32.1493	32.3068	32.3231	31.8715	31.9606	32.3452	+	0.00121062	-0.269337	-8.19015	P0C8J8	P0C8J8	D-tagatose-1,6-bisphosphate aldolase subunit GatZ	gatZ
27.6984	NaN	26.8719	29.0276	27.7352	27.649	27.6442	27.7271	27.4241	NaN	27.5337	27.8332		0.28289	-0.852123	-1.30526	P0C960	P0C960	Endo-type membrane-bound lytic murein transglycosylase A	emtA
29.8177	29.8042	29.8176	30.0709	29.9618	29.823	29.8129	30.0585	29.9074	29.9038	29.8212	29.9468		0.12576	-0.138739	-1.93038	P0CB39	P0CB39	Phosphoethanolamine transferase EptC	eptC
37.9772	37.9236	37.8371	37.978	37.8947	37.8921	37.8384	37.8164	37.8251	37.9714	37.8378	37.7796		0.865091	-0.00898361	-0.181105	P0CE48;P0CE47	P0CE48;P0CE47	Elongation factor Tu 2;Elongation factor Tu 1	tufB;tufA
27.0339	27.2619	27.5521	NaN	27.0846	27.0221	26.7553	27.2643	27.1129	27.4633	27.3058	27.422		0.324362	0.229314	1.17617	P0CK95	P0CK95	Putative lipoprotein AcfD homolog	yghJ
31.3448	31.4009	31.4442	31.4128	31.3912	31.4289	31.5332	31.5074	31.5367	31.705	31.2767	31.3738		0.666119	-0.0143159	-0.464997	P0DMC7	P0DMC7	Transcriptional regulatory protein RcsB	rcsB
28.7784	28.9289	28.9311	28.8487	28.9958	28.8132	28.5057	28.8822	29.1359	28.7684	28.9131	28.7348		0.935893	-0.00644938	-0.0856069	P10100	P10100	Rare lipoprotein A	rlpA
31.823	31.7715	31.8197	31.7193	31.7803	31.701	31.7056	31.744	31.7661	31.6509	31.8679	31.8832		0.0712163	0.0712198	2.4399	P10121	P10121	Signal recognition particle receptor FtsY	ftsY
31.0115	31.1785	30.8396	30.4886	30.9083	31.0355	30.773	30.7185	30.6201	30.9184	30.9399	30.6831		0.358419	0.199073	1.03673	P10346	P10346	Glutamine transport ATP-binding protein GlnQ	glnQ
30.9882	30.9618	30.8318	30.8525	30.9968	31.0051	31.001	31.1485	31.0381	31.0172	31.1426	31.0015		0.743952	-0.0242303	-0.350056	P10371	P10371	1-(5-phosphoribosyl)-5-[(5-phosphoribosylamino)methylideneamino] imidazole-4-carboxamide isomerase	hisA
33.5788	33.5101	33.5845	33.5658	33.5937	33.6515	33.6201	33.7083	33.6856	33.4887	33.5475	33.5919		0.257606	-0.0458654	-1.31902	P10408	P10408	Protein translocase subunit SecA	secA
27.7867	28.0713	27.9848	27.8081	27.7647	27.5795	27.9112	28.1499	27.9412	27.7865	28.0407	28.2345		0.103621	0.230199	2.10028	P10443	P10443	DNA polymerase III subunit alpha	dnaE
31.1091	30.986	31.0537	31.5297	31.431	31.4378	31.3395	31.3661	31.3965	31.2247	31.4368	31.346	+	0.000952156	-0.416559	-8.7212	P10902	P10902	L-aspartate oxidase	nadB
30.0158	29.9697	30.0474	30.1104	30.1011	30.041	32.186	30.6671	32.5159	29.946	30.1509	30.2202		0.0797608	-0.0731939	-2.33561	P11447	P11447	Argininosuccinate lyase	argH
29.3654	29.2997	29.3652	29.3878	29.3446	29.5191	29.09	29.3711	29.1876	28.849	28.8367	28.8133		0.264403	-0.073747	-1.29695	P11454	P11454	Enterobactin synthase component F	entF
31.4253	31.3477	31.718	31.6913	31.7726	31.8458	31.6887	31.8729	31.7755	31.5095	31.7241	31.8046		0.0875988	-0.27286	-2.25048	P11458	P11458	Quinolinate synthase A	nadA
31.4479	31.545	31.5009	31.2653	31.4476	31.4344	31.2936	31.3395	31.356	31.4151	31.5101	31.3714		0.150633	0.115469	1.77458	P11557	P11557	Cell division protein DamX	damX
32.4745	32.4416	32.3746	32.3253	32.3743	32.3	32.2359	32.3299	32.292	32.4387	32.4436	32.3882		0.0569051	0.097037	2.65129	P11875	P11875	Arginine--tRNA ligase	argS
29.005	29.3883	29.0649	NaN	29.072	29.3047	NaN	29.0242	NaN	28.8586	29.0285	28.9649		0.853017	-0.0356019	-0.201751	P11880	P11880	UDP-N-acetylmuramoyl-tripeptide--D-alanyl-D-alanine ligase	murF
30.2113	30.063	30.1661	30.1312	30.21	30.1283	30.0924	30.3388	30.2768	30.0308	30.154	30.153		0.859629	-0.00968997	-0.188545	P12008	P12008	Chorismate synthase	aroC
29.8729	29.9714	29.965	30.2873	29.8054	30.1067	29.9229	29.9217	30.0099	29.8625	30.0411	30.0202		0.417996	-0.130009	-0.902136	P12281	P12281	Molybdopterin molybdenumtransferase	moeA
29.4471	29.4183	29.4831	29.3471	29.5341	29.5712	29.5454	29.457	29.6064	29.4277	29.441	29.3983		0.654804	-0.0346349	-0.482289	P12295	P12295	Uracil-DNA glycosylase	ung
31.5979	31.7582	31.7816	31.8837	32.034	31.9539	32.1024	32.1888	32.2326	31.7939	31.7302	31.8944	+	0.0276057	-0.244664	-3.38703	P12758	P12758	Uridine phosphorylase	udp
28.4911	28.0372	28.2884	28.4993	28.2342	28.1119	28.2337	28.4772	27.6742	28.3179	28.4002	28.0477		0.958785	-0.00957298	-0.0549881	P12995	P12995	Adenosylmethionine-8-amino-7-oxononanoate aminotransferase	bioA
29.4409	29.392	29.4812	29.1879	29.476	29.2076	29.006	29.1764	29.2459	29.4772	29.4375	29.4138		0.200715	0.14757	1.53018	P12996	P12996	Biotin synthase	bioB
27.0683	26.8523	26.8959	27.0684	26.8563	27.1603	26.9106	NaN	26.7833	27.2494	27.3514	27.0738		0.467487	-0.089489	-0.802012	P12998	P12998	8-amino-7-oxononanoate synthase	bioF
28.9912	29.072	28.9904	28.7987	28.7501	28.8633	28.9712	28.8523	28.8723	28.9884	28.9188	28.913	+	0.00733482	0.213809	5.02974	P13000	P13000	ATP-dependent dethiobiotin synthetase BioD 1	bioD1
27.6769	27.8168	27.8476	NaN	27.5708	27.8034	27.7948	27.6845	27.6454	27.6692	27.8096	27.8935		0.458586	0.0933625	0.848313	P13001	P13001	Pimeloyl-[acyl-carrier protein] methyl ester esterase	bioH
31.27	31.3212	31.3274	31.5237	31.494	31.4692	31.5365	31.6261	31.5852	31.2942	31.3515	31.299	+	0.00140764	-0.189477	-7.87193	P13009	P13009	Methionine synthase	metH
29.7819	29.6451	29.8181	29.6512	29.7029	29.7553	29.6148	29.6005	29.7205	29.7525	30.0623	29.9545		0.497042	0.0452538	0.746148	P13024	P13024	Protein FdhE	fdhE
32.9513	33.0015	33.0864	33.0777	33.0976	33.1615	33.2392	33.2223	33.1593	33.035	33.0961	32.8999		0.101613	-0.0991885	-2.11763	P13029	P13029	Catalase-peroxidase	katG
28.3627	28.153	28.0527	28.7676	28.4586	28.791	29.5528	28.4458	29.6788	NaN	NaN	27.0457	+	0.0265149	-0.482927	-3.43085	P13445	P13445	RNA polymerase sigma factor RpoS	rpoS
27.8312	28.0047	28.1562	28.3362	28.0514	28.3522	28.3134	28.253	28.1962	27.8127	27.8473	27.757		0.139723	-0.249232	-1.83923	P13482	P13482	Periplasmic trehalase	treA
30.4124	30.2673	30.3665	30.2347	30.232	30.2874	30.0854	30.0322	30.1164	30.3932	30.2502	30.2722		0.104092	0.0973682	2.09626	P14081	P14081	Selenocysteine-specific elongation factor	selB
29.3168	29.2945	29.7119	28.7305	28.839	28.5154	28.6538	28.3034	27.9828	29.365	29.598	29.5536	+	0.0107756	0.746131	4.50568	P14175	P14175	Glycine betaine/L-proline transport ATP-binding protein ProV	proV
27.0723	27.2237	27.2487	27.0713	27.0966	27.0987	26.9408	27.292	27.1769	27.2104	27.3528	27.3479		0.171851	0.0927251	1.66199	P14294	P14294	DNA topoisomerase 3	topB
29.3703	29.5466	29.1713	29.4413	29.2955	29.3006	29.4111	29.3527	29.2895	29.184	29.2284	29.2932		0.893134	0.0169532	0.143095	P14900	P14900	UDP-N-acetylmuramoylalanine--D-glutamate ligase	murD
30.5514	30.7302	30.6282	30.4375	30.5707	30.5859	30.7843	30.7041	30.84	30.681	30.7408	30.6344		0.207401	0.105223	1.50244	P15034	P15034	Xaa-Pro aminopeptidase	pepP
31.5703	31.1852	31.2861	31.3371	31.3118	31.3978	31.3218	31.4673	31.467	31.4645	30.9905	31.2694		0.989103	-0.00171598	-0.0145305	P15038	P15038	Helicase IV	helD
30.5252	30.4938	30.4809	30.693	30.564	30.5484	30.5617	30.6038	30.5345	30.6312	30.5657	30.5193		0.099514	-0.101814	-2.13618	P15042	P15042	DNA ligase	ligA
27.9242	27.3679	27.5016	27.7238	27.9335	27.7562	27.6203	27.6377	27.4875	27.2106	27.0494	NaN		0.314798	-0.206573	-1.14843	P15047	P15047	2,3-dihydro-2,3-dihydroxybenzoate dehydrogenase	entA
27.524	27.5928	27.5685	27.7681	27.9553	27.8717	27.9987	28.0368	27.9394	27.4107	27.7212	27.816	+	0.00630685	-0.303254	-5.24775	P15067	P15067	Glycogen debranching enzyme	glgX
34.9873	35.0627	35.0273	34.8245	34.8993	34.8677	34.8199	34.873	34.7901	34.9645	35.1081	35.0869	+	0.00621634	0.161887	5.269	P15254	P15254	Phosphoribosylformylglycinamidine synthase	purL
33.1747	33.189	33.3108	33.342	33.3861	33.3209	33.2542	33.3825	33.5099	33.1398	33.2637	33.3952		0.0574715	-0.12484	-2.64181	P15288	P15288	Cytosol non-specific dipeptidase	pepD
34.6987	34.6699	34.6678	34.4081	34.3185	34.4101	34.2546	34.2605	34.2853	34.5138	34.6334	34.6023	+	0.000705672	0.299895	9.42789	P15639	P15639	Bifunctional purine biosynthesis protein PurH;Phosphoribosylaminoimidazolecarboxamide formyltransferase;IMP cyclohydrolase	purH
34.0433	33.9997	34.1229	33.621	33.5516	33.7049	33.3114	33.4202	33.5607	33.8614	33.9751	33.9179	+	0.00168007	0.429464	7.51273	P15640	P15640	Phosphoribosylamine--glycine ligase	purD
26.6502	NaN	26.5686	26.3219	27.0714	26.7643	26.2999	26.9438	26.7992	26.2922	26.8742	26.5891		0.723403	-0.109824	-0.388761	P15723	P15723	Deoxyguanosinetriphosphate triphosphohydrolase	dgt
28.3936	28.1722	27.965	28.3572	28.1576	27.9285	28.5328	28.2507	28.2905	28.2995	28.4521	NaN		0.875616	0.0292015	0.166805	P15770	P15770	Shikimate dehydrogenase (NADP(+))	aroE
29.86	29.8817	29.6915	30.3907	30.2641	30.063	30.2591	30.3834	30.3636	29.9174	29.6788	29.7706	+	0.0191502	-0.428159	-3.79718	P15877	P15877	Quinoprotein glucose dehydrogenase	gcd
30.1755	30.3032	30.3851	29.902	30.1536	30.1312	29.9361	29.8085	29.8085	30.0655	30.1517	30.0512		0.0890621	0.225666	2.23553	P15977	P15977	4-alpha-glucanotransferase	malQ
29.608	29.5894	29.7409	29.0982	29.0865	29.1168	28.847	28.8402	29.1975	29.352	29.4841	29.2646	+	0.000356377	0.545621	11.244	P16095;P42630	P16095	L-serine dehydratase 1	sdaA
28.4855	28.2278	28.5679	28.5177	28.248	28.4662	28.3973	28.1973	27.982	28.4847	28.3109	28.1257		0.906842	0.0164045	0.124612	P16384	P16384	tRNA dimethylallyltransferase	miaA
31.6849	31.5965	31.5178	31.6787	31.649	31.6764	31.7372	31.71	31.8277	31.4994	31.5431	31.5206		0.237288	-0.0683416	-1.38856	P16456	P16456	Selenide, water dikinase	selD
33.8616	33.6964	33.7737	33.7681	33.8455	33.7964	33.8028	33.894	33.7797	33.8599	33.9964	33.9226		0.646916	-0.0260989	-0.494446	P16659	P16659	Proline--tRNA ligase	proS
27.962	28.2176	28.2209	28.1929	28.1586	28.1926	28.2151	28.2516	28.5136	28.0385	28.2952	28.0835		0.609664	-0.0478401	-0.553079	P16703	P16703	Cysteine synthase B	cysM
28.7467	28.9248	28.8261	28.6221	28.9295	28.6809	28.6756	28.8219	28.6908	28.8313	28.9865	28.7893		0.456613	0.0883751	0.823256	P16926	P16926	Cell shape-determining protein MreC	mreC
27.819	28.1507	27.8618	27.5286	27.8067	27.7331	27.804	28.0055	27.7844	27.9517	28.2771	28.1491		0.129022	0.254375	1.90814	P17115	P17115	Arabinose 5-phosphate isomerase GutQ	gutQ
30.4777	30.2924	30.3194	30.5823	30.3167	30.3859	30.6615	30.5393	30.4848	30.6074	30.4499	30.4925		0.54405	-0.0651093	-0.662196	P17117	P17117	Oxygen-insensitive NADPH nitroreductase	nfsA
34.3572	34.3872	34.3792	34.126	34.2163	34.2217	34.2168	34.0533	34.1994	34.4058	34.5583	34.4483	+	0.00446864	0.186541	5.77348	P17169	P17169	Glutamine--fructose-6-phosphate aminotransferase [isomerizing]	glmS
29.0438	29.0145	29.1381	29.1067	29.1451	28.654	28.941	29.0951	28.3181	28.7792	27.9298	28.3093		0.582318	0.0968246	0.597559	P17315	P17315	Colicin I receptor	cirA
29.2003	29.2679	29.2411	29.2696	29.174	29.1492	29.1821	29.1091	29.2879	29.3128	29.3376	29.2605		0.403922	0.0388031	0.93238	P17443	P17443	UDP-N-acetylglucosamine--N-acetylmuramyl-(pentapeptide) pyrophosphoryl-undecaprenol N-acetylglucosamine transferase	murG
28.3582	28.2628	28.5322	28.3162	28.389	28.2752	28.0659	28.3179	28.6523	28.4206	28.3154	28.6675		0.538249	0.057539	0.672267	P17445	P17445	NAD/NADP-dependent betaine aldehyde dehydrogenase	betB
29.7514	29.7943	29.7213	29.7054	29.825	29.8816	29.6419	29.7627	29.758	29.5926	29.7268	29.7911		0.437661	-0.0483112	-0.861261	P17952	P17952	UDP-N-acetylmuramate--L-alanine ligase	murC
30.7966	30.9998	31.0664	31.001	30.9878	31.0728	30.9025	31.1272	31.22	30.8625	31.2844	31.2027		0.481078	-0.0662251	-0.775995	P17993	P17993	Ubiquinone biosynthesis O-methyltransferase	ubiG
31.4842	31.4966	31.5641	31.6649	31.6558	31.7024	31.6831	31.7902	31.7052	31.6869	31.6811	31.6634	+	0.00510462	-0.159423	-5.56563	P18133	P18133	Nicotinate phosphoribosyltransferase	pncB
28.3142	NaN	28.3186	28.393	28.3788	27.8475	28.1757	28.6692	28.3755	28.2799	27.9976	28.7939		0.667645	0.109937	0.474341	P18196	P18196	Septum site-determining protein MinC	minC
29.3594	29.2444	29.3574	29.3417	29.3018	29.2643	30.4336	29.9351	30.7348	29.4182	29.4658	29.5393		0.707113	0.0177943	0.403658	P18335	P18335	Acetylornithine/succinyldiaminopimelate aminotransferase	argD
28.4105	28.3612	28.4622	28.1616	28.3558	28.1917	27.9761	28.2563	28.3209	28.1597	28.2616	28.3403		0.0594192	0.174931	2.61001	P18390	P18390	Uncharacterized protein YjjA	yjjA
32.7132	32.6414	32.6281	33.0913	32.9346	32.955	32.943	32.9876	33.1325	32.5721	32.6919	32.7545	+	0.00397801	-0.332762	-5.96034	P18843	P18843	NH(3)-dependent NAD(+) synthetase	nadE
29.3684	29.1809	28.6271	30.1408	29.7802	29.5637	29.2651	29.2489	28.979	28.8303	27.8606	28.3775		0.0509738	-0.769433	-2.75762	P18956	P18956	Gamma-glutamyltranspeptidase;Gamma-glutamyltranspeptidase large chain;Gamma-glutamyltranspeptidase small chain	ggt
28.1339	27.9244	28.1263	27.7102	28.0667	28.0578	28.025	28.1857	28.0412	28.0667	28.0638	27.906		0.439394	0.116622	0.857733	P19624	P19624	4-hydroxythreonine-4-phosphate dehydrogenase	pdxA
28.742	28.9611	28.8167	29.1241	28.9761	29.2061	28.9662	28.9746	29.3126	28.6487	28.9113	28.591	+	0.0480212	-0.262162	-2.81604	P19926	P19926	Glucose-1-phosphatase	agp
29.7703	29.885	29.9702	29.7613	29.8696	29.9599	29.3045	29.8159	29.8612	29.9349	30.1861	30.0178		0.89433	0.0115382	0.141481	P20083	P20083	DNA topoisomerase 4 subunit B	parE
28.3637	28.5303	28.4334	28.4624	28.3462	28.4408	28.2807	28.4219	28.6385	28.2872	28.3603	28.5999		0.687201	0.026022	0.433208	P20099	P20099	Biotin sulfoxide reductase	bisC
29.5695	29.8546	29.6996	29.1976	29.5514	29.3459	29.4544	29.2519	29.7328	29.5256	29.5838	29.9713		0.0596763	0.342938	2.6059	P20966	P20966	PTS system fructose-specific EIIBC component;Fructose-specific phosphotransferase enzyme IIB component;Fructose permease IIC component	fruA
32.2982	32.395	32.4448	32.4123	32.2945	32.3284	32.4245	32.3573	32.3874	32.3215	32.522	32.5906		0.570447	0.0342547	0.617295	P21165	P21165	Xaa-Pro dipeptidase	pepQ
28.6113	28.7216	28.7134	28.7595	28.7131	28.6214	28.8404	28.7828	28.7291	29.0317	28.905	29.0438		0.78253	-0.0159086	-0.295199	P21169	P21169	Ornithine decarboxylase, constitutive	speC
33.2457	33.1454	33.2495	33.3633	33.2839	33.2522	33.3236	33.3611	33.3054	33.2393	33.2884	33.379		0.143441	-0.0862567	-1.81661	P21170	P21170	Biosynthetic arginine decarboxylase	speA
30.417	30.1796	30.0789	30.7019	30.6583	30.7092	30.2654	30.5969	30.4205	29.8424	29.657	29.8799	+	0.0101934	-0.464614	-4.5787	P21179	P21179	Catalase HPII	katE
29.718	29.6293	29.7459	29.8036	29.8129	29.7934	29.7221	29.9538	29.632	29.5803	29.7005	29.7696	+	0.0413462	-0.105539	-2.96506	P21338	P21338	Ribonuclease I	rna
29.0295	28.9799	29.1158	28.8794	28.9522	28.9316	29.2091	29.1581	29.1741	29.1429	29.2236	29.003		0.0559028	0.120655	2.66833	P21345	P21345	Proton glutamate symport protein	gltP
29.4431	29.0512	29.2064	29.9282	29.8582	29.8505	29.8648	29.8651	29.803	28.9961	28.9475	29.0283	+	0.00521017	-0.645363	-5.53421	P21367	P21367	Uncharacterized protein YcaC	ycaC
31.7968	31.7388	31.7414	31.6378	31.6834	31.7151	31.8941	31.6269	32.0413	31.7123	31.7869	31.6333		0.0521795	0.0802085	2.73489	P21499	P21499	Ribonuclease R	rnr
31.0032	31.1404	31.1033	30.8245	30.9124	30.9775	30.8495	31.0202	31.1602	30.9917	31.166	31.1703	+	0.0423167	0.177549	2.94172	P21507	P21507	ATP-dependent RNA helicase SrmB	srmB
33.8543	33.8474	33.7967	33.8794	33.863	33.9176	33.7788	33.9199	33.9389	33.8042	33.8563	33.7988		0.0909874	-0.0538673	-2.21629	P21513	P21513	Ribonuclease E	rne
32.9318	32.8801	32.8423	32.8681	32.844	32.8623	32.9529	32.9431	32.8043	32.9178	32.8391	32.7697		0.378779	0.0266342	0.988702	P21599	P21599	Pyruvate kinase II	pykA
28.7639	29.1436	28.912	29.1028	29.2747	29.2295	29.0346	29.1303	NaN	28.9713	29.1741	29.0441		0.0975923	-0.262493	-2.15355	P21645	P21645	UDP-3-O-(3-hydroxymyristoyl)glucosamine N-acyltransferase	lpxD
29.2797	29.1455	29.2884	29.116	29.2801	29.2789	29.2392	29.3685	29.1655	29.1553	29.4721	29.4201		0.865988	0.0128587	0.179885	P21829	P21829	Pyridoxal phosphate phosphatase YbhA	ybhA
32.1931	32.268	32.2282	32.1227	32.1742	32.1362	32.0921	32.087	32.0543	32.1603	32.1884	32.1949	+	0.0325159	0.0853793	3.21236	P21888	P21888	Cysteine--tRNA ligase	cysS
33.2213	33.2525	33.1947	33.1216	33.1657	33.2474	33.2186	33.1809	33.1801	33.2219	33.2037	33.2312		0.332195	0.0446091	1.1023	P21889	P21889	Aspartate--tRNA ligase	aspS
33.0962	33.1306	33.0663	33.0949	33.1064	33.1179	32.7989	33.044	33.0924	32.9747	33.0618	33.198		0.682736	-0.00867971	-0.439897	P22106	P22106	Asparagine synthetase B [glutamine-hydrolyzing]	asnB
31.691	31.6239	31.6938	31.5451	31.5231	31.6085	31.4814	31.4977	31.4589	31.5607	31.5114	31.5642	+	0.0321849	0.110648	3.22312	P22188	P22188	UDP-N-acetylmuramoyl-L-alanyl-D-glutamate--2,6-diaminopimelate ligase	murE
30.4044	30.2241	30.1253	30.3026	30.2874	30.2516	30.3379	30.2158	30.4937	30.0619	30.3105	30.1436		0.742662	-0.0292333	-0.351911	P22255	P22255	3(2),5-bisphosphate nucleotidase CysQ	cysQ
32.5501	32.4426	32.1885	33.2615	33.0737	32.9636	32.7084	32.8396	32.7213	32.4894	32.3451	32.4916	+	0.00691567	-0.705858	-5.11384	P22256	P22256	4-aminobutyrate aminotransferase GabT	gabT
33.3185	33.3414	33.3975	32.9062	32.9239	32.9936	32.8837	33.0053	32.9627	33.1552	33.4801	33.3697	+	0.000318584	0.411222	11.5718	P22259	P22259	Phosphoenolpyruvate carboxykinase [ATP]	pckA
29.0586	29.0727	28.8865	28.8715	28.6488	28.9753	29.0659	28.9146	29.0551	28.5826	28.9393	NaN		0.199551	0.174055	1.53511	P22333	P22333	Adenosine deaminase	add
32.0695	32.0032	32.0511	31.94	31.9192	32.0317	31.9559	31.9776	32.0649	31.8823	32.0652	32.0569		0.122864	0.0776297	1.95066	P22523	P22523	Chromosome partition protein MukB	mukB
28.5574	28.6768	28.6728	28.2072	28.6708	28.6741	28.5187	28.8419	28.7598	28.6118	28.9717	28.753		0.500605	0.118292	0.739585	P22524	P22524	Chromosome partition protein MukE	mukE
27.7898	27.4796	27.5021	26.847	26.7349	27.0466	NaN	26.9697	26.8335	27.3812	27.435	27.2779	+	0.00615357	0.714357	5.28397	P22564	P22564	Non-specific ribonucleoside hydrolase RihC	rihC
28.8685	28.8727	28.7985	28.4494	28.5344	28.4895	28.4343	28.4611	28.4778	28.9052	28.9864	28.9609	+	0.000493273	0.355506	10.3423	P22634	P22634	Glutamate racemase	murI
27.4383	27.6848	27.9071	27.9358	27.9933	27.9523	27.8272	27.9369	27.9324	27.7646	27.7491	27.9398		0.106139	-0.283764	-2.07904	P22731	P22731	High-affinity branched-chain amino acid transport ATP-binding protein LivF	livF
28.0889	NaN	28.279	27.9613	28.2039	28.2971	28.2368	28.2057	28.1899	28.106	28.1303	28.0569		0.852503	0.0298357	0.202469	P22939	P22939	Farnesyl diphosphate synthase	ispA
29.7489	29.5587	29.6264	29.5028	29.4481	29.4497	29.4798	29.5235	29.6715	29.6899	29.9117	29.9665	+	0.0384266	0.177768	3.03935	P23003	P23003	tRNA/tmRNA (uracil-C(5))-methyltransferase	trmA
26.6894	26.9564	27.009	27.0557	NaN	26.8192	26.9964	NaN	27.072	26.9721	27.0439	27.2179		0.757331	-0.0525223	-0.338444	P23256	P23256	Protein MalY;Cystathionine beta-lyase MalY;Maltose regulon modulator	malY
28.0775	27.9042	27.6885	28.1188	27.8677	27.6709	27.819	27.9071	27.8935	28.068	NaN	27.9201		0.981281	0.00428454	0.0249618	P23305	P23305	Uncharacterized protein YigA	yigA
29.019	28.975	28.9748	28.7726	28.8758	28.6901	28.9646	28.7378	28.6628	29.0296	28.9782	28.9515	+	0.0195441	0.210091	3.77357	P23331	P23331	Thymidine kinase	tdk
27.0121	27.1168	26.9769	26.9812	26.607	26.8817	27.0465	27.3575	26.5683	27.0551	26.7313	26.7292		0.150794	0.21202	1.77366	P23367	P23367	DNA mismatch repair protein MutL	mutL
32.5048	32.5334	32.5107	32.2091	32.2195	32.2552	32.213	32.3642	32.4745	32.5041	32.5838	32.6447	+	6.22563e-05	0.288325	17.5247	P23538	P23538	Phosphoenolpyruvate synthase	ppsA
33.3211	33.4621	33.5083	33.5896	33.647	33.7133	33.79	33.9598	33.9132	33.3855	33.411	33.4041	+	0.0302109	-0.21948	-3.29016	P23721	P23721	Phosphoserine aminotransferase	serC
29.4374	29.5647	29.5093	29.5458	29.3033	29.3061	29.5421	29.3458	29.477	29.2545	29.4163	29.5216		0.250485	0.118722	1.34276	P23827	P23827	Ecotin	eco
30.9609	30.9353	30.8368	30.832	30.9275	30.8889	30.8575	30.8213	30.8812	30.9268	30.8886	30.8856		0.580188	0.0282033	0.601081	P23830	P23830	CDP-diacylglycerol--serine O-phosphatidyltransferase	pssA
32.1404	32.2387	32.262	32.5067	32.4312	32.5086	32.5458	32.4658	32.603	32.2204	32.2453	32.3308	+	0.00401232	-0.268454	-5.94638	P23836	P23836	Transcriptional regulatory protein PhoP	phoP
31.1881	31.1101	31.0695	31.0434	31.0634	31.0931	31.201	31.2801	31.0442	31.0842	31.2052	31.1735		0.211942	0.0559457	1.48411	P23839	P23839	UPF0701 protein YicC	yicC
36.2095	36.3558	36.283	36.5641	36.688	36.6505	36.7384	36.6323	36.7333	36.3323	36.2749	36.296	+	0.00327722	-0.351412	-6.28291	P23843	P23843	Periplasmic oligopeptide-binding protein	oppA
34.4616	34.4897	34.5084	34.6677	34.6818	34.7087	34.6526	34.7167	34.5904	34.4744	34.3487	34.3996	+	0.000389452	-0.199474	-10.9907	P23847	P23847	Periplasmic dipeptide transport protein	dppA
29.1288	29.5227	29.5703	NaN	29.3779	29.3736	29.1364	29.1053	NaN	29.119	29.3693	NaN		0.872604	0.0315161	0.174472	P23857	P23857	Thiosulfate sulfurtransferase PspE	pspE
30.9324	31.0219	30.8619	31.0573	30.9574	31.032	30.8767	31.053	30.9283	31.0389	30.8847	30.7615		0.236052	-0.0768388	-1.39298	P23865	P23865	Tail-specific protease	prc
31.9813	32.0404	31.8833	31.9028	31.8765	31.8916	31.8479	31.7615	31.7951	31.8479	31.8944	31.7035		0.168101	0.078057	1.68078	P23869	P23869	Peptidyl-prolyl cis-trans isomerase B	ppiB
27.5269	27.529	27.4332	27.2195	26.9737	27.4042	26.892	27.0871	27.2218	27.2924	27.4363	27.4261		0.0820018	0.297211	2.31034	P23871	P23871	Ferrochelatase	hemH
31.168	31.1274	31.1114	31.0584	30.9658	31.0074	31.0322	30.9219	30.9764	31.1227	31.168	31.1405	+	0.0167731	0.125041	3.95319	P23882	P23882	Methionyl-tRNA formyltransferase	fmt
29.4719	29.2362	29.3481	29.1882	29.2689	29.3156	29.2632	29.3734	29.5529	29.4028	29.4886	29.3699		0.290168	0.094492	1.21796	P23886	P23886	ATP-binding/permease protein CydC	cydC
32.7971	32.7997	32.7681	32.6408	32.7665	32.8452	32.6373	32.7777	32.8928	32.7132	32.8142	32.8837		0.568845	0.0374311	0.619978	P23893	P23893	Glutamate-1-semialdehyde 2,1-aminomutase	hemL
29.59	29.503	29.6091	29.3605	29.8679	29.585	29.2843	29.4269	29.6699	29.5481	29.6702	29.3528		0.817435	-0.0370706	-0.246491	P23894	P23894	Protease HtpX	htpX
24.7908	24.7364	24.9745	25.1896	25.2425	24.9474	24.4839	25.0678	24.9464	24.9457	24.8495	25.2224		0.0650551	-0.292597	-2.52434	P23898	P23898	Probable endopeptidase NlpC	nlpC
30.0766	30.0153	29.8762	30.1868	30.1854	30.0844	30.951	30.239	31.0127	30.0158	29.9839	30.0264		0.0756675	-0.162816	-2.3839	P23908	P23908	Acetylornithine deacetylase	argE
29.8653	29.6645	29.8403	29.7912	29.4971	29.6502	29.6668	29.6993	29.7567	29.8566	30.1194	29.8075		0.245657	0.143883	1.35923	P23909	P23909	DNA mismatch repair protein MutS	mutS
28.1667	27.6753	28.224	28.2519	28.3429	28.2555	28.1458	28.1401	28.0641	NaN	27.9823	28.1566		0.213022	-0.261412	-1.47981	P23917	P23917	Fructokinase	mak
31.4571	31.6132	31.5803	31.7592	31.7163	31.8398	31.767	31.7271	31.8486	31.5095	31.6493	31.4922	+	0.0206556	-0.22157	-3.70991	P24171	P24171	Peptidyl-dipeptidase dcp	dcp
27.8043	27.7946	27.8794	27.6682	27.7247	27.6873	27.377	27.5408	27.5109	27.7656	27.6096	28.1402	+	0.0135597	0.132671	4.21243	P24173	P24173	Lipopolysaccharide heptosyltransferase 1	rfaC
NaN	26.3437	25.6805	25.9261	26.2755	26.2396	NaN	25.7728	26.5531	NaN	26.1717	26.0241		0.668822	-0.134988	-0.472493	P24178	P24178	Protein YffB	yffB
33.4622	33.4183	33.4247	33.3023	33.2858	33.3492	33.3286	33.3797	33.393	33.4184	33.5368	33.5343	+	0.00634351	0.122646	5.23925	P24182	P24182	Biotin carboxylase	accC
32.4579	32.3649	32.4241	32.3893	32.3087	32.2997	32.3957	32.3358	32.2845	32.4135	32.4338	32.5278		0.102573	0.0830625	2.10928	P24186	P24186	Bifunctional protein FolD;Methylenetetrahydrofolate dehydrogenase;Methenyltetrahydrofolate cyclohydrolase	folD
27.3165	27.3244	27.5814	26.8306	27.44	27.709	27.3694	27.4942	27.6113	27.0884	27.5375	27.8365		0.782522	0.0808919	0.295211	P24193	P24193	Hydrogenase isoenzymes formation protein HypE	hypE
26.8642	NaN	27.4491	26.8	27.079	27.2827	26.7089	26.856	27.2975	26.8746	27.127	27.5696		0.740664	0.102765	0.363014	P24202	P24202	Mrr restriction system protein	mrr
28.4972	28.6455	28.38	28.1699	28.4447	28.4785	28.4689	28.2811	28.4858	28.6121	28.4809	28.5513		0.313532	0.143173	1.15188	P24203	P24203	Uncharacterized GTP-binding protein YjiA	yjiA
28.1115	27.8024	27.7138	28.227	27.9608	27.828	28.2074	27.9473	27.8469	28.0959	28.2311	27.8386		0.484796	-0.129353	-0.768977	P24205	P24205	Lipid A biosynthesis myristoyltransferase	lpxM
29.2059	29.1306	29.4155	28.9555	28.8339	28.7419	28.9089	28.9851	28.9748	29.2295	29.2379	29.2611	+	0.0180907	0.406941	3.86367	P24215	P24215	Mannonate dehydratase	uxuA
28.3694	28.264	28.4621	28.1527	27.981	28.2376	28.106	28.1779	28.2414	28.219	28.0823	28.377		0.0633688	0.241377	2.54906	P24228	P24228	D-alanyl-D-alanine carboxypeptidase DacB	dacB
26.3914	26.4373	26.2403	NaN	26.2337	25.7618	26.302	26.2272	26.0179	26.7146	26.1829	26.5941		0.158442	0.358608	1.8688	P24230	P24230	ATP-dependent DNA helicase RecG	recG
29.6313	29.5652	29.6328	29.7637	29.719	29.9024	30.0108	29.7683	30.0628	29.6343	29.6456	29.7259	+	0.0358503	-0.185246	-3.11062	P24232	P24232	Flavohemoprotein	hmp
31.9152	31.9408	31.9513	31.5902	31.8254	31.6278	31.6416	31.7091	31.5361	31.8072	31.9072	31.6857	+	0.0259838	0.254666	3.45298	P24251	P24251	Sigma factor-binding protein Crl	crl
28.9781	29.1966	29.0527	28.9512	28.8863	28.8241	28.7828	29.2102	29.1076	28.7032	29.2379	29.166		0.0632111	0.188576	2.55141	P24255	P24255	RNA polymerase sigma-54 factor	rpoN
28.8516	28.7325	28.8775	28.674	28.6208	28.7605	28.597	28.6431	28.8756	28.7362	28.9989	29.0292		0.0884703	0.135445	2.24154	P24554	P24554	DNA repair protein RadA	radA
29.4888	29.6878	29.607	29.5372	29.5122	29.7632	29.2776	29.6777	29.7001	29.5557	29.3646	29.5578		0.926829	-0.00963211	-0.0977559	P25397	P25397	Tellurite methyltransferase	tehB
31.587	31.7102	31.8784	31.45	31.7856	31.8531	31.6247	31.8891	31.9358	31.5807	31.9034	31.8792		0.856838	0.028958	0.192351	P25437	P25437	S-(hydroxymethyl)glutathione dehydrogenase	frmA
32.0238	31.9869	31.958	32.3562	32.1561	32.2614	32.1747	32.2719	32.26	31.8623	32.005	31.8313	+	0.0116195	-0.268333	-4.40791	P25516	P25516	Aconitate hydratase A	acnA
30.1527	30.0413	30.1046	30.1188	29.9724	30.0376	30.0305	29.7902	30.0918	30.1783	30.0335	30.0919		0.347712	0.056584	1.06296	P25519	P25519	GTPase HflX	hflX
30.1802	30.0776	30.2718	30.0565	30.1825	30.1397	30.1268	30.1487	30.2072	30.3319	30.3509	30.3193		0.49537	0.0503279	0.749239	P25522	P25522	tRNA modification GTPase MnmE	mnmE
32.5649	32.6659	32.6587	32.6647	32.5496	32.5499	32.3682	32.8893	32.783	32.5167	32.6961	33.0155		0.452412	0.0417798	0.83157	P25524	P25524	Cytosine deaminase	codA
31.5977	31.7517	31.617	32.0402	32.1191	32.0162	31.674	31.8733	31.771	31.5134	31.3398	31.4693	+	0.00219	-0.403041	-7.00182	P25526	P25526	Succinate-semialdehyde dehydrogenase [NADP(+)] GabD	gabD
27.4047	27.2869	26.9445	26.9859	NaN	27.1579	27.2695	27.1492	27.3073	27.1501	27.0941	27.2295		0.512914	0.140154	0.740068	P25534	P25534	2-octaprenyl-6-methoxyphenol hydroxylase	ubiH
28.6082	28.6007	28.5381	28.6088	28.6376	28.6948	28.6058	28.6384	28.7714	28.5942	28.8113	28.862		0.126812	-0.0647246	-1.92314	P25535	P25535	2-octaprenylphenol hydroxylase	ubiI
30.082	30.1453	30.058	29.7999	30.0132	29.9121	29.7791	29.7612	29.8393	30.0826	30.1306	29.9781	+	0.0492348	0.18667	2.79153	P25539	P25539	Riboflavin biosynthesis protein RibD;Diaminohydroxyphosphoribosylaminopyrimidine deaminase;5-amino-6-(5-phosphoribosylamino)uracil reductase	ribD
28.4314	28.3721	28.3346	28.5198	28.2818	28.5657	28.5911	28.3825	28.5955	28.1229	28.3661	28.5342		0.454771	-0.0763957	-0.826894	P25552	P25552	Guanosine-5-triphosphate,3-diphosphate pyrophosphatase	gppA
32.8318	32.7762	32.9643	32.2769	32.2666	32.317	31.9374	31.9923	32.1187	32.606	32.8112	32.697	+	0.000594225	0.570629	9.85697	P25553	P25553	Lactaldehyde dehydrogenase	aldA
32.1468	32.1286	31.8213	33.1088	33.3819	33.1331	33.4781	33.6844	33.4134	32.2078	32.0368	32.1624	+	0.00101288	-1.17568	-8.58156	P25665	P25665	5-methyltetrahydropteroyltriglutamate--homocysteine methyltransferase	metE
28.0122	NaN	27.7692	27.7325	27.4424	27.2586	27.2136	27.3557	26.9106	27.6276	27.8386	27.8501		0.130649	0.412889	2.06675	P25666	P25666	Protein HtrL	htrL
31.1576	31.2237	31.0564	30.9649	30.9631	31.0349	30.9635	30.9201	30.8744	31.0788	31.11	31.1486	+	0.0429874	0.158237	2.92595	P25714	P25714	Membrane protein insertase YidC	yidC
30.2787	30.1539	30.0165	30.8344	30.5162	30.5086	30.3719	30.3739	30.4944	29.7944	29.6354	29.8715	+	0.0232201	-0.470011	-3.57747	P25738	P25738	Acidic protein MsyB	msyB
26.658	26.4757	26.6782	26.1817	26.2588	26.4244	26.6968	26.4167	26.5603	26.7992	27.0742	26.6881	+	0.030554	0.315641	3.27815	P25741	P25741	Lipopolysaccharide core heptose(I) kinase RfaP	rfaP
27.3203	27.0667	26.9777	NaN	27.0352	26.8478	26.8852	26.6794	27.2164	NaN	27.4209	27.2232		0.315445	0.180077	1.20244	P25742	P25742	Lipopolysaccharide core heptosyltransferase RfaQ	rfaQ
30.4013	30.4889	30.279	30.263	30.2469	30.2499	30.1306	30.2339	30.0898	30.5156	30.3072	30.3754		0.0892559	0.136447	2.23358	P25745	P25745	tRNA-specific 2-thiouridylase MnmA	mnmA
29.187	29.0007	29.2405	28.6028	28.8969	28.9666	28.7043	28.842	28.8369	28.9986	29.312	29.174		0.0735882	0.320659	2.40958	P25746	P25746	High frequency lysogenization protein HflD	hflD
29.6211	29.6457	29.3784	29.661	29.7002	29.3747	29.7346	29.6776	29.4801	29.7516	29.5282	29.691		0.831888	-0.0302188	-0.226539	P25888	P25888	ATP-dependent RNA helicase RhlE	rhlE
29.8367	30.0186	29.8695	29.8901	30.0738	30.0338	29.8641	30.0401	29.9177	29.8837	29.7867	29.748		0.313819	-0.0909602	-1.1511	P25894	P25894	Metalloprotease LoiP	loiP
27.5763	27.6046	27.7203	28.2911	27.9866	27.832	28.0576	28.1924	28.1797	27.4451	27.6284	27.5366	+	0.0468983	-0.40284	-2.83935	P25906	P25906	Putative oxidoreductase YdbC	ydbC
27.8382	27.9039	28.0035	27.9832	28.0035	28.0129	27.9354	28.1291	28.0735	27.8852	27.9827	27.7866		0.157955	-0.0846856	-1.73393	P26365	P26365	N-acetylmuramoyl-L-alanine amidase AmiB	amiB
28.8719	28.8367	28.7576	29.2987	29.3454	29.1593	29.2297	29.161	29.1575	28.6247	28.3854	28.5999	+	0.00241339	-0.445733	-6.82239	P26612	P26612	Cytoplasmic alpha-amylase	amyA
31.5776	31.5596	31.431	31.5825	31.673	31.5929	31.3458	31.5686	31.4518	31.447	31.441	31.488		0.160362	-0.0934347	-1.721	P26616	P26616	NAD-dependent malic enzyme	maeA
29.9997	30.1209	30.1624	29.9717	30.1655	30.2935	30.1382	30.2699	30.3667	30.0091	30.1703	30.3851		0.664905	-0.0492592	-0.466845	P26646	P26646	Probable acrylyl-CoA reductase AcuI	acuI
29.503	29.5322	29.1882	29.4614	29.1435	29.0942	29.2716	29.3646	29.1106	29.5152	29.3421	29.0675		0.33412	0.174772	1.09733	P26647	P26647	1-acyl-sn-glycerol-3-phosphate acyltransferase	plsC
27.5884	27.2878	27.3482	27.3134	27.4531	27.4073	27.4108	27.4977	27.4912	27.4709	27.7784	NaN		0.874895	0.0168749	0.167784	P26648	P26648	Cell division protein FtsP	ftsP
27.0637	26.956	26.8395	27.1439	26.8316	26.9434	27.118	26.9694	NaN	26.8608	27.3733	26.6557		0.86787	-0.0198574	-0.177325	P27127	P27127	Lipopolysaccharide 1,6-galactosyltransferase	rfaB
27.2482	26.9437	27.2952	27.181	27.0163	26.5939	27.067	26.9596	26.8819	27.0751	27.2298	27.0641		0.324506	0.231944	1.12241	P27128	P27128	Lipopolysaccharide 1,3-galactosyltransferase	rfaI
26.6274	NaN	26.6887	26.7301	26.5483	NaN	26.5409	26.4999	26.2064	26.4819	26.5122	26.481		0.862219	0.0188799	0.196728	P27129	P27129	Lipopolysaccharide 1,2-glucosyltransferase	rfaJ
28.6855	28.5944	28.456	28.3815	28.2825	28.2166	28.1555	28.1813	NaN	28.6254	28.2136	28.5561	+	0.0255852	0.285072	3.46993	P27242	P27242	Lipopolysaccharide 1,2-N-acetylglucosaminetransferase	waaU
28.5921	28.6389	28.4585	28.5967	28.5221	28.5881	28.5639	28.2841	28.5016	28.674	28.57	28.3805		0.926592	-0.0057799	-0.098073	P27243	P27243	O-antigen ligase	rfaL
26.7274	26.6777	26.6102	26.9203	26.8782	26.7558	NaN	26.9095	27.1265	NaN	26.9326	26.8014	+	0.0399491	-0.179633	-2.99982	P27247	P27247	Phosphate acyltransferase	plsX
32.921	32.9583	32.9059	33.2635	33.17	33.0842	32.9211	33.0313	33.1618	32.8381	33.0012	33.099	+	0.0106734	-0.244197	-4.51815	P27248	P27248	Aminomethyltransferase	gcvT
28.9383	28.9539	28.9383	29.3469	29.2342	29.3808	29.2563	29.3783	29.2517	28.9282	29.0882	28.9214	+	0.00107377	-0.377111	-8.45159	P27249	P27249	Bifunctional uridylyltransferase/uridylyl-removing enzyme;[Protein-PII] uridylyltransferase;[Protein-PII]-UMP uridylyl-removing enzyme	glnD
28.206	27.5875	NaN	27.8382	28.0076	28.3556	28.3311	27.984	28.2257	28.0991	27.5444	NaN		0.613203	-0.170362	-0.562277	P27250	P27250	Aldehyde reductase Ahr	ahr
28.3468	28.3431	28.1766	28.3464	28.1649	28.0882	28.4785	28.2807	28.3365	28.2803	28.5199	28.3107		0.401536	0.0889956	0.937593	P27278	P27278	Trifunctional NAD biosynthesis/regulator protein NadR;Transcriptional regulator NadR;Nicotinamide mononucleotide adenylyltransferase;Ribosylnicotinamide kinase	nadR
32.5927	32.4453	32.5068	32.4863	32.5342	32.4753	32.4616	32.4423	32.4742	32.3258	32.4428	32.4035		0.742627	0.0163396	0.351962	P27298	P27298	Oligopeptidase A	prlC
34.4679	34.584	34.3256	34.5051	34.4753	34.3981	34.443	34.329	34.2329	34.4973	34.3393	34.2151		0.997136	-0.000310262	-0.00381834	P27302	P27302	Transketolase 1	tktA
29.1861	29.329	29.2158	29.5825	29.3841	29.4684	29.5028	29.3873	29.5281	29.2676	29.2577	29.2134	+	0.0312091	-0.234718	-3.25564	P27303	P27303	Multidrug export protein EmrA	emrA
32.1915	32.1229	32.0393	31.9571	32.0168	32.0633	31.8316	31.896	31.8682	31.9203	32.0326	31.9632		0.120747	0.105522	1.96582	P27306	P27306	Soluble pyridine nucleotide transhydrogenase	sthA
28.2299	28.4246	28.2699	28.034	28.3057	28.4471	28.1983	28.1663	28.3438	28.2738	28.2801	28.3094		0.751219	0.0458469	0.33963	P27431	P27431	50S ribosomal protein L16 arginine hydroxylase	roxA
31.0301	31.0704	30.9725	30.9484	31.1727	31.0538	30.8899	31.0375	31.0363	30.9214	31.0783	30.9738		0.656208	-0.0339654	-0.480134	P27434	P27434	Cytoskeleton protein RodZ	rodZ
31.1026	31.0135	31.2699	30.4625	30.5239	30.4089	30.2056	30.1739	30.1133	30.8735	30.9635	30.9835	+	0.00127767	0.663538	8.07508	P27550	P27550	Acetyl-coenzyme A synthetase	acs
29.5665	29.4401	29.2975	29.2631	29.206	29.1627	29.4537	29.2823	29.1253	29.412	29.3002	29.0694		0.0540034	0.224095	2.70162	P27828	P27828	UDP-N-acetylglucosamine 2-epimerase	wecB
30.1403	30.1202	29.877	29.8854	29.9393	30.0366	29.9482	29.8403	29.9463	29.8396	30.0935	29.974		0.389592	0.0920531	0.964099	P27829	P27829	UDP-N-acetyl-D-mannosamine dehydrogenase	wecC
28.4546	28.5933	28.5585	28.3299	28.5743	28.3848	28.5313	28.3343	28.1776	28.4888	28.5704	28.6405		0.280864	0.105834	1.24568	P27830	P27830	dTDP-glucose 4,6-dehydratase 2	rffG
28.5989	28.8971	28.798	28.5005	28.8013	28.8717	28.7672	28.9095	29.0036	28.8406	29.0191	29.0419		0.793684	0.0401643	0.279548	P27833	P27833	dTDP-4-amino-4,6-dideoxygalactose transaminase	rffA
27.6812	27.9765	27.8025	27.5973	27.7352	27.7085	27.5582	27.69	27.8481	27.5356	27.888	27.652		0.217273	0.139757	1.46309	P27836	P27836	UDP-N-acetyl-D-mannosaminuronic acid transferase	wecG
27.3253	27.3096	NaN	NaN	27.2026	27.1532	27.1533	26.9126	27.1187	NaN	27.4679	27.3815	+	0.032775	0.139636	5.38696	P27837	P27837	Probable transport protein YifK	yifK
29.0473	29.2432	29.1527	29.0019	29.0335	29.1178	28.8994	28.7079	29.0769	28.9199	29.0038	29.0859		0.21884	0.0966612	1.45702	P27838	P27838	Protein CyaY	cyaY
28.6323	28.5129	28.306	28.7362	28.5104	28.4165	28.8473	28.9513	28.7231	28.5845	28.868	28.5858		0.627123	-0.0706469	-0.525336	P27848	P27848	Pyridoxal phosphate phosphatase YigL	yigL
30.1292	29.9195	29.7812	30.1871	29.8951	29.7667	30.3118	30.1205	29.8192	30.158	29.8513	29.7506		0.970331	-0.00634384	-0.0395721	P28248	P28248	Deoxycytidine triphosphate deaminase	dcd
30.4895	30.3484	30.434	30.4129	30.3168	30.3105	30.476	30.7383	30.5279	30.3919	30.5534	30.2701		0.216963	0.0772394	1.4643	P28249	P28249	Protein AsmA	asmA
29.1008	29.3457	29.4705	30.0375	29.8513	29.7138	29.8465	29.6903	30.0145	29.4942	29.3025	29.4352	+	0.0173055	-0.561857	-3.91603	P28304	P28304	Quinone oxidoreductase 1	qorA
26.3027	26.3401	25.726	NaN	25.8194	26.0894	25.811	25.8735	25.7823	26.0914	NaN	25.8697		0.584184	0.168501	0.611338	P28631	P28631	DNA polymerase III subunit delta	holB
33.2588	33.2436	33.4757	33.9037	33.5867	33.7913	33.9185	34.0959	33.9388	33.5799	33.2961	33.6995	+	0.0219162	-0.434491	-3.6425	P28635	P28635	D-methionine-binding lipoprotein MetQ	metQ
27.2383	28.3298	27.5357	27.4682	27.4864	27.4491	27.3887	27.161	27.4555	27.3604	27.2289	28.2017		0.513592	0.233367	0.715955	P28861	P28861	Ferredoxin--NADP reductase	fpr
28.3016	28.5627	28.5278	27.9695	28.4381	28.4147	28.4959	28.3448	28.5271	28.2391	28.5332	28.4594		0.333999	0.189915	1.09764	P29012	P29012	Alanine racemase, catabolic	dadX
29.1068	29.1086	29.2231	29.079	29.1389	29.1698	29.0876	29.2673	29.281	28.8983	29.146	29.2702		0.735492	0.0169519	0.362251	P29018	P29018	ATP-binding/permease protein CydD	cydD
29.3889	29.4695	29.4142	29.2397	29.5758	29.1911	29.1811	29.2854	29.2079	29.3298	29.5939	29.2937		0.511686	0.0886726	0.719396	P29131	P29131	Cell division protein FtsN	ftsN
27.5258	27.7867	27.8433	27.5452	27.8928	27.8192	27.7144	27.8205	27.913	27.5407	28.0311	27.824		0.825821	-0.0338281	-0.234901	P29208	P29208	o-succinylbenzoate synthase	menC
29.6133	29.7467	29.7997	30.0832	29.9829	29.9887	30.151	29.9427	30.1095	29.942	29.9146	30.0426	+	0.00971653	-0.298408	-4.6424	P29217	P29217	UPF0502 protein YceH	yceH
29.5486	29.4219	29.4999	29.4029	29.3525	29.6067	29.2065	29.4616	29.5296	29.3994	29.6502	29.6761		0.696298	0.0360877	0.419653	P29680	P29680	Uroporphyrinogen decarboxylase	hemE
30.1441	30.0764	30.2275	30.2055	30.4321	30.4668	30.2189	30.2578	30.4285	30.1235	30.253	30.4516		0.0779551	-0.218854	-2.35656	P29745	P29745	Peptidase T	pepT
29.5602	29.4332	29.2645	29.4793	29.5067	29.4566	29.5114	29.4208	29.3874	29.3369	29.4458	29.4706		0.517591	-0.061559	-0.708769	P30011	P30011	Nicotinate-nucleotide pyrophosphorylase [carboxylating]	nadC
28.6064	28.689	28.4747	28.7001	28.2431	28.764	28.4244	28.6362	28.4478	28.7404	28.747	28.7491		0.910594	0.0209815	0.119563	P30014	P30014	Ribonuclease T	rnt
32.0524	31.8616	32.0372	32.1615	32.0482	32.065	32.5045	32.5136	32.5549	32.4739	32.5618	32.5828		0.201611	-0.107852	-1.52641	P30125	P30125	3-isopropylmalate dehydrogenase	leuB
31.5491	31.3259	31.4643	31.8533	31.4684	31.5941	31.97	32.1215	32.1421	31.7587	31.9592	31.9523		0.215231	-0.192209	-1.47108	P30126	P30126	3-isopropylmalate dehydratase small subunit	leuD
30.5477	30.3821	30.4487	30.8415	30.6073	30.8098	30.8398	30.8517	30.9887	30.4132	30.4643	30.3555	+	0.0287296	-0.293345	-3.34396	P30177	P30177	Uncharacterized protein YbiB	ybiB
30.0714	30.3286	30.2954	30.468	30.4779	30.4874	30.7141	30.6777	30.67	30.2938	30.2546	30.2861	+	0.0384791	-0.245982	-3.03796	P30178	P30178	Uncharacterized oxidoreductase YbiC	ybiC
27.5522	NaN	27.7841	27.5351	27.4563	26.8609	27.5767	27.2815	27.4091	28.2447	NaN	27.3851		0.274615	0.384044	1.33337	P30748	P30748	Molybdopterin synthase sulfur carrier subunit	moaD
28.7872	28.6984	28.9716	28.5833	28.7223	29.0548	28.3121	28.8342	28.3994	NaN	29.076	28.6193		0.851219	0.0322742	0.200025	P30749	P30749	Molybdopterin synthase catalytic subunit	moaE
29.577	29.4012	29.202	29.8104	29.6045	29.5068	29.6845	29.8636	29.6529	29.578	29.653	29.6113		0.153326	-0.247164	-1.75939	P30750	P30750	Methionine import ATP-binding protein MetN	metN
32.621	32.5867	32.4704	32.5508	32.4957	32.4227	32.5322	32.5744	32.4379	32.4808	32.3688	32.4669		0.301654	0.0696373	1.18488	P30850	P30850	Exoribonuclease 2	rnb
27.8291	27.6716	27.4399	28.1773	28.057	27.9537	28.2553	28.049	27.8201	27.5951	27.348	27.3367	+	0.0330899	-0.415789	-3.19399	P30855	P30855	Sensor protein EvgS	evgS
32.6603	32.678	32.7907	32.5383	32.7429	32.7411	32.7928	32.8717	32.9736	32.6662	32.8518	32.462		0.676769	0.0355721	0.448872	P30859	P30859	Putative ABC transporter arginine-binding protein 2	artI
30.3978	30.4018	30.413	30.3107	30.5072	30.5007	33.2316	31.7853	33.4467	30.2111	30.4258	30.3448		0.613544	-0.0353209	-0.546871	P30860	P30860	ABC transporter arginine-binding protein 1	artJ
28.7667	28.8251	29.0307	28.7331	28.6969	28.5336	28.517	28.5761	28.6794	28.8823	29.0265	29.0322		0.0950266	0.219629	2.17734	P30863	P30863	2,5-diketo-D-gluconic acid reductase B	dkgB
27.3252	26.7829	26.8754	NaN	27.0686	27.0857	27.3579	27.1813	27.028	NaN	27.3053	26.8049		0.727937	-0.0826222	-0.381967	P30864	P30864	Uncharacterized HTH-type transcriptional regulator YafC	yafC
29.9584	30.0588	30.0271	30.0525	30.0742	29.9104	30.0407	30.1303	30.1266	30.0941	30.0037	29.9693		0.969683	0.00239754	0.0404371	P30870	P30870	Glutamate-ammonia-ligase adenylyltransferase	glnE
30.3682	30.2621	30.257	30.4063	30.0673	30.1653	30.3307	30.2286	30.3012	30.1981	30.2288	30.3378		0.482317	0.0828126	0.773653	P30871	P30871	Inorganic triphosphatase	ygiF
30.6538	30.7011	30.5156	30.8195	30.5878	30.6258	30.8663	30.8119	30.738	30.5563	30.8559	30.7741		0.582451	-0.0542278	-0.59734	P30958	P30958	Transcription-repair-coupling factor	mfd
31.6753	31.8704	31.8846	31.5255	31.7743	31.7297	31.4511	31.6981	31.8316	31.6929	32.0194	31.7014		0.260913	0.133582	1.30821	P31057	P31057	3-methyl-2-oxobutanoate hydroxymethyltransferase	panB
NaN	27.1147	26.8433	27.2348	27.5192	27.3492	27.089	27.4723	27.0695	26.8765	26.8858	27.1157		0.077346	-0.388776	-2.64467	P31060	P31060	Putative molybdenum transport ATP-binding protein ModF	modF
31.5455	31.4607	31.322	31.5027	31.3669	31.3946	31.3159	31.2973	31.3633	31.3986	31.5797	31.5087		0.795814	0.0213477	0.276569	P31063	P31063	Uncharacterized lipoprotein YedD	yedD
30.0128	30.0813	30.1813	29.9435	29.8197	29.994	29.9824	29.9156	29.9642	30.2078	30.2313	30.2628		0.0724028	0.172725	2.42459	P31064	P31064	UPF0394 inner membrane protein YedE	yedE
27.4185	27.5519	27.422	27.4506	27.7522	28.0993	28.1289	27.7639	27.9209	27.2399	27.4105	NaN		0.190352	-0.303223	-1.57511	P31069	P31069	Voltage-gated potassium channel Kch	kch
29.0427	29.0631	28.9187	29.0258	28.9621	28.9718	29.0588	29.1659	29.1171	28.7895	28.9157	28.8968		0.68307	0.0216478	0.439395	P31119	P31119	Bifunctional protein Aas;2-acylglycerophosphoethanolamine acyltransferase;Acyl-[acyl-carrier-protein] synthetase	aas
33.224	33.2752	33.2675	33.0939	33.1824	33.1657	32.9964	33.1858	33.2583	33.2147	33.4801	33.3314	+	0.0263088	0.108236	3.43938	P31120	P31120	Phosphoglucosamine mutase	glmM
31.1401	31.1741	31.3965	31.4123	31.6811	31.3216	31.5608	31.4845	31.4287	31.2505	31.1245	31.2751		0.156125	-0.23474	-1.7439	P31133	P31133	Putrescine-binding periplasmic protein	potF
28.5412	28.6179	28.4001	28.7983	28.8164	28.6918	28.7783	28.9875	29.1087	28.3638	28.3378	28.6167	+	0.0289674	-0.249102	-3.33511	P31134	P31134	Putrescine transport ATP-binding protein PotG	potG
30.606	30.5274	30.4765	30.6779	30.4829	30.4981	30.6755	30.5116	30.6648	30.5114	30.5637	30.46		0.834229	-0.0163205	-0.223318	P31142	P31142	3-mercaptopyruvate sulfurtransferase	sseA
31.848	31.8909	31.9307	31.76	31.8756	31.8817	31.6644	31.7506	31.8925	31.6489	31.8034	31.8637		0.334107	0.050738	1.09736	P31224	P31224	Multidrug efflux pump subunit AcrB	acrB
27.644	27.4096	27.4031	27.2013	27.448	27.5714	27.2348	27.5676	NaN	26.8909	27.5341	27.1692		0.590369	0.0786343	0.584326	P31433	P31433	Uncharacterized protein YicH	yicH
27.5013	27.5247	27.6451	27.2253	27.4529	27.6437	27.4674	27.7387	27.5548	27.6384	27.7435	27.6301		0.417431	0.11643	0.903333	P31455	P31455	Uncharacterized protein YidR	yidR
NaN	27.3207	27.0696	27.0753	27.2656	27.5029	27.4122	27.2791	27.2657	NaN	27.287	NaN		0.673337	-0.0861454	-0.465417	P31473	P31473	ATPase RavA	ravA
29.2714	28.8091	28.8131	29.2096	28.8742	28.6975	28.7621	28.9413	29.1499	29.1431	29.4178	29.4617		0.870021	0.0374451	0.174402	P31475	P31475	Uncharacterized HTH-type transcriptional regulator YieP	yieP
26.8531	NaN	26.5499	26.0702	26.5611	NaN	25.9248	26.4078	NaN	26.2407	26.3565	26.183		0.312909	0.385827	1.33737	P31550	P31550	Thiamine-binding periplasmic protein	thiB
31.7337	31.6791	31.7311	31.6941	31.6252	31.7064	31.6493	31.6002	31.6455	31.6993	31.8031	31.8009		0.270855	0.039402	1.27649	P31554	P31554	LPS-assembly protein LptD	lptD
29.2138	28.8081	29.0971	29.3457	29.0144	29.4383	29.3901	29.1332	28.9662	29.06	28.7687	28.7438		0.268385	-0.226462	-1.28427	P31658	P31658	Molecular chaperone Hsp31 and glyoxalase 3	hchA
31.8953	31.8653	31.9344	31.8281	31.7847	31.749	31.8498	31.884	31.8702	32.0129	31.993	32.1244	+	0.0217003	0.11107	3.65371	P31663	P31663	Pantothenate synthetase	panC
30.167	30.1396	29.8407	30.6181	30.4782	30.5696	30.5458	30.5494	30.5686	29.7576	29.7521	29.58	+	0.0107487	-0.5062	-4.50895	P31677	P31677	Alpha,alpha-trehalose-phosphate synthase [UDP-forming]	otsA
28.3122	28.2845	28.3712	28.3627	27.9166	28.1253	27.9852	28.0969	28.3659	28.0518	28.5232	28.4216		0.226186	0.187748	1.42909	P31802	P31802	Nitrate/nitrite response regulator protein NarP	narP
28.1918	28.1429	28.2611	28.6508	28.3073	28.262	28.5462	28.2868	28.7289	28.1953	28.281	28.3621		0.177861	-0.208077	-1.63274	P31806	P31806	Bifunctional NAD(P)H-hydrate repair enzyme Nnr;ADP-dependent (S)-NAD(P)H-hydrate dehydratase;NAD(P)H-hydrate epimerase	nnr
32.7566	32.8111	32.7761	32.6266	32.5344	32.6623	32.6402	32.7743	32.6763	32.7497	32.9765	32.8964	+	0.0136808	0.173515	4.20136	P31979	P31979	NADH-quinone oxidoreductase subunit F	nuoF
27.4836	27.1482	27.1682	27.2837	27.2067	27.5491	27.291	NaN	27.5095	27.1832	27.7174	27.6106		0.623328	-0.0797997	-0.531325	P32099	P32099	Lipoate-protein ligase A	lplA
29.2944	29.1638	29.2077	29.0432	28.9345	29.0826	29.3243	29.3301	29.1738	29.3742	29.4354	29.3257	+	0.0261712	0.201856	3.44511	P32131	P32131	Oxygen-independent coproporphyrinogen-III oxidase	hemN
34.1757	34.0755	34.0185	34.1586	33.9395	33.9169	33.9255	33.9347	33.9922	34.2328	34.1459	34.184		0.397447	0.0849393	0.946591	P32132	P32132	GTP-binding protein TypA/BipA	typA
28.1089	27.9915	28.1444	28.2561	28.3206	28.1732	28.3745	28.1452	28.4619	28.2979	28.0023	28.1837		0.0554183	-0.168375	-2.6767	P32157	P32157	Protein YiiM	yiiM
28.7296	28.5894	28.8999	28.7842	28.6404	28.6458	29.0544	28.834	28.79	28.7025	28.2896	28.1588		0.650815	0.0494938	0.488426	P32162	P32162	UPF0381 protein YiiS	yiiS
28.9751	28.9564	28.7652	29.0566	28.7904	28.9033	28.4103	28.4229	28.574	29.0214	28.9883	28.5726		0.869729	-0.0178649	-0.174799	P32662	P32662	Phosphoglycolate phosphatase	gph
27.8394	27.5717	27.5324	27.8486	27.7428	27.5307	27.9502	27.62	27.3894	27.4763	27.9095	27.409		0.68046	-0.0595417	-0.443314	P32664	P32664	NADH pyrophosphatase	nudC
29.8334	29.8534	29.9324	29.5524	29.762	29.7552	29.6072	29.7359	30.0121	29.7971	30.0221	29.9971		0.0713152	0.183175	2.43861	P32680	P32680	Uncharacterized protein YjaG	yjaG
27.916	27.834	27.926	27.8796	27.8702	27.8279	27.7672	27.9193	27.8482	27.908	27.9258	27.5365		0.379709	0.0327574	0.986561	P32684	P32684	Ribosomal large subunit pseudouridine synthase F	rluF
29.7712	29.9107	29.8593	29.3765	29.6279	29.5303	29.7331	29.488	29.5584	29.8903	30.0576	30.0627	+	0.0160493	0.335493	4.00604	P32695	P32695	tRNA-dihydrouridine synthase A	dusA
27.086	26.8454	27.3199	27.1503	26.9203	27.2814	27.0936	27.2734	27.5783	27.0569	27.2367	27.2822		0.855777	-0.0335128	-0.193799	P32703	P32703	Uncharacterized Na(+)/H(+) exchanger YjcE	yjcE
26.9264	NaN	26.741	27.4485	27.2488	27.1542	27.2109	27.3077	27.443	26.1129	NaN	NaN	+	0.041796	-0.450144	-3.42154	P33012	P33012	DNA gyrase inhibitor	sbmC
27.4268	27.4885	27.6295	27.8055	27.7618	27.8253	27.6273	27.7813	27.5989	27.5691	27.4709	27.6115	+	0.0108575	-0.282615	-4.49579	P33018	P33018	S-formylglutathione hydrolase YeiG	yeiG
28.5399	28.5768	28.4965	28.2818	28.6458	28.6721	28.5181	28.5382	28.734	28.4917	28.3556	28.4015		0.973629	0.00450516	0.0351705	P33030	P33030	Uncharacterized protein YeiR	yeiR
32.0603	32.1368	31.9081	32.0986	32	32.0667	32.026	32.1545	32.1745	31.9686	32.0363	32.1354		0.798082	-0.0200164	-0.273399	P33136	P33136	Glucans biosynthesis protein G	mdoG
34.0298	34.0533	34.0254	34.3197	34.3052	34.2738	34.1243	34.2057	34.1629	33.9425	34.0325	33.9964	+	8.16306e-05	-0.263387	-16.364	P33195	P33195	Glycine dehydrogenase (decarboxylating)	gcvP
27.5393	27.7253	27.7001	NaN	27.7178	27.722	27.8225	NaN	27.5973	27.8046	27.3489	27.5878		0.45118	-0.0649986	-0.863912	P33218	P33218	Inner membrane protein YebE	yebE
31.2299	30.8556	30.8299	30.9406	31.1668	31.0447	31.1538	31.1924	31.4463	30.5305	31.1008	30.6234		0.614857	-0.078907	-0.544776	P33219	P33219	Protein YebF	yebF
33.5858	33.4745	33.5134	33.2983	33.2344	33.1969	33.1128	33.1187	33.1272	33.4621	33.4479	33.4909	+	0.00308028	0.281336	6.38913	P33221	P33221	Phosphoribosylglycinamide formyltransferase 2	purT
28.9435	28.9227	29.0624	28.6479	28.7683	28.8077	28.7012	28.5769	28.7028	28.6411	28.8369	28.8309	+	0.0222985	0.234902	3.62296	P33232	P33232	L-lactate dehydrogenase	lldD
29.6191	29.5487	29.5478	29.7516	29.8806	29.8127	29.8877	29.8853	29.9699	29.275	29.3755	29.3641	+	0.00528745	-0.243081	-5.51169	P33362	P33362	Putative osmoprotectant uptake system substrate-binding protein OsmF	osmF
31.2833	31.2863	31.1979	31.2528	31.2819	31.3204	31.3152	31.2958	31.3686	31.1612	31.3539	31.2513		0.450128	-0.0292276	-0.836115	P33363	P33363	Periplasmic beta-glucosidase	bglX
31.5239	31.3773	31.285	32.3297	32.0853	31.9793	32.1498	32.0583	32.2016	31.2355	31.3822	31.3345	+	0.00414778	-0.736018	-5.89263	P33570	P33570	Transketolase 2	tktB
26.7175	NaN	26.8341	NaN	26.9552	27.1615	26.8741	26.5666	26.9546	26.7374	NaN	26.901		0.13997	-0.28253	-2.3837	P33590	P33590	Nickel-binding periplasmic protein	nikA
33.6473	33.5219	33.6329	33.48	33.4534	33.4438	33.5346	33.5188	33.544	33.5842	33.751	33.7167	+	0.0260873	0.141618	3.44862	P33599	P33599	NADH-quinone oxidoreductase subunit C/D	nuoC
32.9147	32.9065	32.9792	32.8577	32.8338	32.811	32.8637	32.97	32.8265	32.9149	32.9603	32.977	+	0.0203753	0.0993055	3.72557	P33602	P33602	NADH-quinone oxidoreductase subunit G	nuoG
29.4079	29.6958	29.8299	29.1925	29.7493	29.8049	29.5539	29.9375	29.8962	29.6056	30.1623	29.9229		0.801371	0.0623118	0.26881	P33607	P33607	NADH-quinone oxidoreductase subunit L	nuoL
29.8696	29.6254	29.6032	29.8945	29.7564	29.7292	29.6186	29.5149	29.5499	29.4942	29.6658	29.9602		0.398363	-0.0939922	-0.94457	P33643	P33643	Ribosomal large subunit pseudouridine synthase D	rluD
29.2988	29.4643	29.2086	29.6386	29.6259	29.875	30.0779	29.8365	30.1849	29.012	28.8211	29.1368	+	0.0242457	-0.389256	-3.52931	P33650	P33650	Ferrous iron transport protein B	feoB
30.962	30.6431	30.708	30.7322	30.7278	30.6947	30.6809	30.7957	30.7367	30.855	30.9058	30.6809		0.618831	0.052777	0.538452	P33920	P33920	Nucleoid-associated protein YejK	yejK
27.091	27.2495	NaN	27.5002	26.773	27.3971	27.8829	27.4707	27.7493	27.7782	28.2325	27.9415		0.870232	-0.053181	-0.177767	P33937	P33937	Periplasmic nitrate reductase	napA
30.8099	30.6637	30.6015	30.4939	30.4904	30.4502	30.1017	30.3773	30.0594	30.4783	30.3936	30.5844	+	0.0280187	0.213531	3.37097	P33940	P33940	Malate:quinone oxidoreductase	mqo
26.5352	26.6753	26.2497	26.666	26.5101	26.4779	26.5484	26.6346	26.5174	26.3923	26.6033	26.2896		0.664106	-0.0646184	-0.468062	P33941	P33941	ABC transporter ATP-binding protein YojI	yojI
28.8811	28.8984	29.1459	28.7552	28.8089	28.7629	28.9025	28.8796	29.2069	28.9409	29.2851	28.9683		0.0839463	0.199469	2.28903	P34209	P34209	Protein YdcF	ydcF
33.7821	33.7447	33.7495	33.7083	33.6689	33.6559	33.5154	33.6094	33.6143	33.7127	33.7576	33.7615	+	0.0145779	0.0810814	4.12291	P35340	P35340	Alkyl hydroperoxide reductase subunit F	ahpF
29.0475	28.8321	28.9598	29.1381	28.9649	29.0346	28.7021	28.949	28.9982	28.7147	28.7092	28.8689		0.283354	-0.0993945	-1.23818	P36548	P36548	N-acetylmuramoyl-L-alanine amidase AmiA	amiA
27.1326	27.1708	27.5208	27.1147	27.4651	27.3447	27.1675	27.5538	27.2372	27.2744	27.5938	27.1388		0.845479	-0.0334078	-0.207879	P36562	P36562	Nicotinate-nucleotide--dimethylbenzimidazole phosphoribosyltransferase	cobT
28.8853	28.67	NaN	28.6456	28.6156	28.8138	NaN	28.3909	NaN	28.4202	28.6454	28.6566		0.502042	0.0860109	0.760932	P36649	P36649	Blue copper oxidase CueO	cueO
27.9478	NaN	NaN	27.4898	27.6106	27.664	27.6256	27.6665	27.1228	28.1474	27.4693	27.5457		1	0.359725	0	P36655	P36655	Thiol:disulfide interchange protein DsbD	dsbD
29.4894	29.1257	29.3642	30.0621	29.7849	29.8804	30.1771	29.9695	30.0331	29.3093	28.9238	29.2376	+	0.0122068	-0.58272	-4.3448	P36659	P36659	Curved DNA-binding protein	cbpA
30.3405	30.1989	30.3342	30.1589	30.0375	30.2544	30.0426	30.1803	30.1458	30.2601	30.5218	30.3036		0.144767	0.140937	1.80869	P36680	P36680	Cell division protein ZapD	zapD
35.4821	35.4476	35.4329	35.539	35.4481	35.4325	35.4039	35.442	35.4119	35.4035	35.4674	35.423		0.629002	-0.0189489	-0.522379	P36683	P36683	Aconitate hydratase B	acnB
31.3594	31.1248	31.2596	31.2443	31.1746	31.1603	31.0524	31.2548	31.1221	31.3699	31.4913	31.3875		0.492795	0.0548636	0.754017	P36767	P36767	Recombination-associated protein RdgC	rdgC
28.7272	28.4239	28.4562	28.6226	28.5584	28.4713	28.8215	28.667	28.659	28.7515	28.8741	28.7275		0.893701	-0.015042	-0.142329	P36879	P36879	Uncharacterized ABC transporter ATP-binding protein YadG	yadG
26.8997	26.7832	26.6409	26.5978	26.6037	26.5855	26.5448	26.6427	26.7222	NaN	26.3861	26.6682		0.075596	0.178919	2.38477	P36928	P36928	Uncharacterized chaperone protein YegD	yegD
30.1203	29.9574	29.9751	29.6986	29.8006	29.8043	29.6719	29.7013	29.7612	29.8031	30.0172	30.0661	+	0.0158541	0.249793	4.02078	P36929	P36929	Ribosomal RNA small subunit methyltransferase B	rsmB
32.4379	32.2132	32.3097	32.4391	32.3928	32.3095	32.5119	32.4159	32.463	32.4479	32.3573	32.4407		0.468905	-0.060201	-0.79927	P36938	P36938	Phosphoglucomutase	pgm
30.3352	30.3714	30.3769	30.0958	30.225	30.2116	29.9946	30.3843	30.1576	30.4101	30.5789	30.428	+	0.0129864	0.183661	4.26649	P36979	P36979	Dual-specificity RNA methyltransferase RlmN	rlmN
27.6006	27.7166	27.8074	27.5573	27.8269	27.9028	27.8613	27.769	27.9145	27.6972	27.8527	27.7615		0.677027	-0.0541439	-0.448482	P37005	P37005	Uncharacterized tRNA/rRNA methyltransferase LasT	lasT
32.114	32.2204	32.3659	32.2784	32.3614	32.3365	32.3603	32.6301	32.5964	32.3559	32.5974	32.9125		0.298453	-0.0919596	-1.19398	P37051	P37051	Formyltetrahydrofolate deformylase	purU
32.5963	32.4259	32.5156	32.558	32.5362	32.3972	32.4288	32.3923	32.5089	32.5039	32.562	32.4742		0.836734	0.0154864	0.219874	P37095	P37095	Peptidase B	pepB
26.8165	NaN	27.5413	26.7011	27.5678	27.9384	NaN	27.7895	27.9154	26.7343	NaN	27.5543		0.70926	-0.223491	-0.410101	P37128	P37128	GDP-mannose pyrophosphatase NudK	nudK
29.9035	29.6544	29.7315	29.8784	29.7767	29.8551	29.7631	30.0352	30.0124	29.6307	29.8898	29.7588		0.408861	-0.0735493	-0.921667	P37177	P37177	Phosphoenolpyruvate-protein phosphotransferase PtsP	ptsP
31.469	31.4108	31.2376	31.5987	31.8559	31.3635	30.8514	31.7017	31.5658	30.7965	31.6928	31.5712		0.21403	-0.233554	-1.47582	P37188	P37188	Galactitol-specific phosphotransferase enzyme IIB component	gatB
28.0691	28.0279	27.7981	29.3549	28.759	29.4117	28.7048	28.5509	29.5044	26.5949	27.6941	27.3926	+	0.00578504	-1.21016	-5.37575	P37194	P37194	Outer membrane protein slp	slp
30.8315	30.8092	30.7035	30.9753	30.8355	30.8625	30.8535	30.8646	30.9347	30.7077	30.8226	30.8443		0.132759	-0.109722	-1.8834	P37313	P37313	Dipeptide transport ATP-binding protein DppF	dppF
33.1404	33.1204	33.4209	33.5846	33.2703	33.747	33.8937	33.7296	33.8824	33.0238	32.7265	33.0852		0.145959	-0.306737	-1.80164	P37329	P37329	Molybdate-binding periplasmic protein	modA
32.6383	32.677	32.6595	32.6075	32.721	32.6828	32.5177	32.6391	32.7631	32.3886	32.618	32.6381		0.746494	-0.0121803	-0.346403	P37330	P37330	Malate synthase G	glcB
30.5505	30.4383	29.0711	30.2675	30.7062	30.6847	30.295	30.7971	30.3976	30.5851	28.2367	30.4282		0.343618	-0.532838	-1.07319	P37339	P37339	L-2-hydroxyglutarate oxidase LhgO	lhgO
30.9979	31.0322	31.014	31.05	31.005	30.9864	30.9108	30.8141	31.065	30.7587	31.1302	31.0809		0.967948	0.000911713	0.0427517	P37349	P37349	PTS-dependent dihydroxyacetone kinase, phosphotransferase subunit DhaM;Phosphocarrier protein HPr;Phosphotransferase enzyme IIA component	dhaM
29.0523	29.0943	29.307	28.7204	28.5697	28.6928	28.4432	28.3574	28.4793	28.9465	28.9506	28.9377	+	0.00584491	0.490249	5.36036	P37440	P37440	Oxidoreductase UcpA	ucpA
27.7152	27.8449	27.8692	27.9185	27.4874	27.7912	27.7251	27.5229	27.5808	27.6957	27.6342	27.7324		0.601083	0.0773989	0.566896	P37617	P37617	Lead, cadmium, zinc and mercury-transporting ATPase	zntA
28.6736	28.503	28.6044	28.5177	28.5124	28.6651	28.5783	28.8209	28.7382	28.421	28.5311	28.7472		0.705595	0.0285734	0.405894	P37624	P37624	Ribosome-associated ATPase	rbbA
30.9119	30.7882	30.7611	31.014	30.7649	30.9257	31.0759	30.886	31.1039	30.6689	30.6798	30.8262		0.40123	-0.0811151	-0.938264	P37626	P37626	Uncharacterized protein YhiI	yhiI
29.5648	29.4898	29.5535	29.6077	29.5717	29.54	29.3997	29.4285	29.4709	29.1259	29.5117	29.6034		0.289774	-0.0371221	-1.21912	P37634	P37634	Ribosomal RNA large subunit methyltransferase J	rlmJ
28.34	28.5683	28.6481	30.4708	30.1358	30.3053	30.1197	30.194	30.3976	28.3878	28.4429	28.488	+	0.000181952	-1.78517	-13.3515	P37636	P37636	Multidrug resistance protein MdtE	mdtE
26.8796	NaN	27.0087	27.3562	27.3357	27.2922	27.8026	27.4232	27.5262	26.8313	26.8926	26.8204	+	0.00570868	-0.383896	-7.11704	P37645	P37645	Uncharacterized protein YhjG	yhjG
30.0652	30.0627	30.1561	29.7161	29.749	29.8751	29.8098	29.8528	29.8651	29.8985	30.2166	30.2536	+	0.0053883	0.314562	5.48291	P37647	P37647	2-dehydro-3-deoxygluconokinase	kdgK
29.4568	29.3474	29.325	29.4256	29.4187	29.5181	29.4213	29.3959	29.5282	29.252	29.3266	29.2821		0.208031	-0.0777016	-1.49987	P37648	P37648	Protein YhjJ	yhjJ
28.9404	28.9042	28.8901	29.0095	29.171	29.0113	29.1377	NaN	29.2522	28.4321	28.9012	28.9852		0.0518678	-0.152335	-2.74071	P37659	P37659	Protein BcsG homolog	bcsG
28.9749	28.9607	29.1745	28.8395	28.7179	29.0121	28.5464	28.5637	28.519	28.7277	29.0618	28.9733		0.175895	0.180237	1.64219	P37665	P37665	Probable lipoprotein YiaD	yiaD
31.8558	32.0004	31.9797	31.9579	31.8885	31.9958	31.9453	31.9883	32.0739	31.9136	32.3342	32.0775		0.972332	-0.00203005	-0.0369013	P37666	P37666	Glyoxylate/hydroxypyruvate reductase B	ghrB
27.9183	27.5759	27.6724	27.8706	27.6861	27.6239	27.5401	27.4884	27.8736	27.868	27.7039	27.6528		0.972498	-0.00462214	-0.0366801	P37671	P37671	HTH-type transcriptional regulator YiaJ	yiaJ
33.6521	33.7086	33.6904	33.5837	33.4501	33.4946	33.3465	33.4605	33.4002	33.7309	33.8087	33.9268	+	0.0150567	0.174227	4.08338	P37689	P37689	2,3-bisphosphoglycerate-independent phosphoglycerate mutase	gpmI
27.9357	27.9867	27.7724	27.7305	27.8341	27.7972	27.573	27.7005	27.5798	27.7415	27.6763	27.9605		0.194943	0.111021	1.5549	P37690	P37690	Murein hydrolase activator EnvC	envC
28.5636	28.5334	28.3873	28.2156	28.266	28.1838	28.3732	28.3139	28.0131	28.4274	28.3348	28.3126	+	0.0101163	0.272962	4.58876	P37692	P37692	ADP-heptose--LPS heptosyltransferase 2	rfaF
32.3312	32.34	32.3792	32.2421	32.3514	32.3248	32.2209	32.3862	32.4025	32.3197	32.4036	32.4541		0.288985	0.0440509	1.22144	P37744	P37744	Glucose-1-phosphate thymidylyltransferase 1	rmlA1
30.3947	30.3621	30.2924	30.0393	30.1336	30.3796	30.2447	30.1817	30.3146	30.3486	30.2813	30.2797		0.192686	0.165588	1.56478	P37745	P37745	dTDP-4-dehydrorhamnose 3,5-epimerase	rfbC
32.7489	32.5813	32.6283	32.6425	32.8078	32.7784	32.6991	32.8217	32.724	32.5144	32.5905	32.6595		0.275179	-0.0900192	-1.26305	P37747	P37747	UDP-galactopyranose mutase	glf
32.2786	32.239	32.2198	32.0062	32.1026	32.2063	32.1402	32.1839	32.2139	32.074	32.1911	32.2837		0.0799468	0.140751	2.33348	P37749	P37749	Beta-1,6-galactofuranosyltransferase WbbI	wbbI
28.9109	29.1816	29.0133	29.1681	28.9937	29.0361	28.9479	28.872	28.7383	29.2123	28.8363	28.9558		0.762019	-0.0307287	-0.324218	P37750	P37750	Putative lipopolysaccharide biosynthesis O-acetyl transferase WbbJ	wbbJ
30.7117	30.6389	30.6265	30.6709	30.6157	30.5911	30.6123	30.6723	30.7738	30.6899	30.8209	30.9192		0.403816	0.0331376	0.932611	P37751	P37751	Putative glycosyltransferase WbbK	wbbK
32.9971	33.1141	32.9357	32.9828	32.9581	33.0132	32.862	33.0016	32.8376	33.0634	33.0059	32.9937		0.601983	0.0309321	0.565441	P37759	P37759	dTDP-glucose 4,6-dehydratase 1	rfbB
31.0907	31.1123	31.0669	31.2151	31.2008	30.9879	31.3853	31.1157	31.1864	31.1736	31.1456	31.2045		0.582158	-0.044625	-0.597824	P37760	P37760	dTDP-4-dehydrorhamnose reductase	rfbD
29.6283	29.6522	29.6514	29.693	29.7214	29.7304	29.3834	29.5619	29.8249	29.7949	29.8432	29.7304	+	0.00661922	-0.0709699	-5.17717	P37765	P37765	Ribosomal large subunit pseudouridine synthase B	rluB
30.994	31.0089	31.1159	30.9767	30.946	30.863	30.8349	30.9544	30.9357	31.0207	31.1064	31.2464		0.096221	0.111065	2.16618	P37773	P37773	UDP-N-acetylmuramate--L-alanyl-gamma-D-glutamyl-meso-2,6-diaminoheptandioate ligase	mpl
31.7073	31.6064	31.7484	32.2015	32.2506	32.1415	32.0553	32.1048	32.1345	31.7731	31.7561	31.6148	+	0.000634572	-0.510509	-9.69088	P37902	P37902	Glutamate/aspartate periplasmic-binding protein	gltI
29.6143	29.6732	29.9275	29.7634	29.881	29.7064	29.9994	29.6261	30.2028	29.3783	29.7299	29.4769		0.699295	-0.0452518	-0.415207	P37903	P37903	Universal stress protein F	uspF
32.3223	32.4397	32.4407	32.5965	32.4906	32.6428	32.4611	32.5477	32.5595	32.42	32.5383	32.6424	+	0.0424471	-0.175729	-2.93863	P38489	P38489	Oxygen-insensitive NAD(P)H nitroreductase	nfsB
31.0018	31.0719	30.9146	30.8575	30.7394	30.8397	30.986	30.6301	30.6216	30.9382	30.8992	30.6253	+	0.034683	0.183905	3.14492	P38521	P38521	Uncharacterized protein YggL	yggL
30.8798	30.713	30.8296	31.0482	30.8931	30.9028	31.015	30.7857	30.9334	30.6484	30.6311	30.7678		0.11658	-0.140549	-1.99652	P39099	P39099	Periplasmic pH-dependent serine endoprotease DegQ	degQ
26.9564	26.6674	NaN	26.9022	26.8185	26.8376	26.9127	26.7348	27.0058	26.8961	26.9797	26.7201		0.740452	-0.0408967	-0.36333	P39161	P39161	Uxu operon transcriptional regulator	uxuR
27.8745	28.4724	28.6635	28.6383	28.9101	28.7078	28.948	29.092	28.9889	28.4628	28.6199	28.3528		0.173661	-0.415299	-1.65307	P39172	P39172	High-affinity zinc uptake system protein ZnuA	znuA
31.7564	31.8299	31.8676	31.9232	32.0742	32.0886	31.8981	32.0777	32.0375	31.7622	31.8909	32.0797	+	0.0275408	-0.210709	-3.38957	P39173	P39173	Putative glucose-6-phosphate 1-epimerase	yeaD
27.505	27.1335	26.8764	27.4482	27.4705	27.5574	27.6519	27.4975	27.8221	NaN	26.7361	NaN		0.15915	-0.320382	-1.72748	P39176	P39176	Probable L,D-transpeptidase ErfK/SrfK	erfK
31.0692	31.0187	31.021	31.0869	31.2186	31.1667	31.6516	31.1079	31.3946	31.0687	30.9297	30.8696	+	0.0439273	-0.121121	-2.90432	P39177	P39177	Universal stress protein G	uspG
29.5428	29.0955	29.8588	30.1888	29.7112	29.3656	33.8534	34.1873	34.1799	33.8331	33.6103	33.8212		0.475275	-0.256221	-0.787033	P39180	P39180	Antigen 43;Antigen 43 alpha chain;Antigen 43 beta chain	flu
31.3776	31.5533	31.5375	31.5705	31.5317	31.5455	31.559	31.6427	31.6592	31.5028	31.4107	31.6398		0.35555	-0.0597636	-1.04369	P39199	P39199	50S ribosomal protein L3 glutamine methyltransferase	prmB
27.846	27.6267	28.0136	27.9123	27.5764	27.807	27.7504	27.8385	27.6589	27.7413	27.7473	27.7974		0.692915	0.0635389	0.424684	P39280	P39280	L-lysine 2,3-aminomutase	epmB
30.3997	30.3908	30.346	30.1685	30.2268	30.2155	30.3308	30.0788	30.1077	30.4084	30.246	30.3405	+	0.00197728	0.17525	7.19502	P39286	P39286	Putative ribosome biogenesis GTPase RsgA	rsgA
29.3269	29.1049	29.2378	29.231	29.0464	29.0889	29.2501	29.3138	29.3399	29.1029	28.9988	29.1224		0.301552	0.101091	1.18516	P39310	P39310	Uncharacterized protein YtfB	ytfB
27.2947	27.8459	27.9807	27.5756	27.8614	27.8675	27.6308	27.8851	28.2583	27.6053	28.0205	27.9111		0.804519	-0.0610491	-0.264423	P39315	P39315	Quinone oxidoreductase 2	qorB
29.6297	29.5707	29.503	29.5571	29.4236	29.4627	29.5423	29.5963	29.5134	29.6064	29.4021	29.5734		0.183188	0.0867112	1.60766	P39321	P39321	Translocation and assembly module TamB	tamB
28.7786	28.8122	28.9936	28.9214	28.6857	28.9329	28.6248	28.9008	28.9844	28.7561	29.0092	29.008		0.894324	0.0148023	0.141488	P39356	P39356	Uncharacterized transcriptional regulator YjhU	yjhU
28.2929	28.0084	28.179	27.674	27.4876	27.5785	27.5771	27.5171	27.858	28.2176	28.064	28.3032	+	0.00417766	0.580027	5.88106	P39396	P39396	Inner membrane protein YjiY	yjiY
28.9761	29.1818	29.2462	29.0071	29.1051	29.1865	28.7235	29.2449	28.8654	29.1447	29.1743	29.0794		0.734398	0.0351232	0.363834	P39401	P39401	Phosphoglycerol transferase I	mdoB
29.3656	29.5576	29.5335	29.3885	29.3212	29.2475	29.2826	29.4621	29.5409	29.3932	29.6372	29.585		0.084298	0.166452	2.28524	P39406	P39406	Ribosomal RNA small subunit methyltransferase C	rsmC
26.841	26.432	NaN	27.3217	27.4718	27.4626	27.4229	27.8672	27.5213	26.9303	27.2512	NaN	+	0.0177475	-0.782174	-4.74582	P39407	P39407	Uncharacterized protein YjjU	yjjU
28.1403	28.2225	28.1707	28.105	28.2797	28.215	28.1063	28.1305	27.9681	28.2941	28.0373	27.8621		0.715185	-0.0220846	-0.391798	P39411	P39411	Non-canonical purine NTP phosphatase	yjjX
27.1996	27.0826	26.3998	27.8415	27.7851	27.517	26.2888	26.6622	27.4859	26.9504	NaN	26.684	+	0.0379089	-0.820529	-3.05321	P39451	P39451	Alcohol dehydrogenase, propanol-preferring	adhP
28.1548	27.5494	28.7758	27.688	NaN	28.3185	NaN	27.6925	28.0407	28.1387	28.4042	28.4446		0.780255	0.156775	0.305068	P39830	P39830	Inner membrane protein YbaL	ybaL
31.9	31.9985	31.9347	32.24	32.0625	32.1848	32.148	32.3047	32.0539	31.5511	31.8915	31.7042	+	0.0219073	-0.218044	-3.64296	P39831	P39831	NADP-dependent 3-hydroxy acid dehydrogenase YdfG	ydfG
29.7527	29.5089	29.6481	29.8834	29.7206	29.7508	29.6278	29.8276	29.8397	29.6196	29.407	29.6876		0.161505	-0.148374	-1.71493	P39838	P39838	Phosphotransferase RcsD	rcsD
30.0866	29.9954	29.871	30.0826	30.1521	30.0567	30.0592	30.1006	29.9768	29.9143	29.8476	29.916		0.175849	-0.112794	-1.64241	P40120	P40120	Glucans biosynthesis protein D	mdoD
27.7851	27.8537	NaN	27.92	27.6927	27.7747	27.857	NaN	27.8945	NaN	27.498	27.4273		0.809298	0.0235767	0.263399	P40191	P40191	Pyridoxine kinase	pdxK
28.1601	27.8812	27.9118	28.2656	28.1736	28.1732	28.0454	28.0448	28.0854	27.9337	27.821	27.8027		0.0785318	-0.219753	-2.34981	P40710	P40710	Lipoprotein NlpE	nlpE
30.2873	30.4327	30.5563	30.3178	30.5502	30.5208	30.3702	30.6199	30.7555	30.3103	30.6217	30.5757		0.742965	-0.0375017	-0.351475	P40874	P40874	N-methyl-L-tryptophan oxidase	solA
29.724	29.4498	29.649	29.3113	29.4373	29.7169	29.5172	29.5621	29.5538	29.4233	29.2728	29.2785		0.457938	0.119097	0.820646	P41407	P41407	FMN-dependent NADH-azoreductase	azoR
27.8564	27.9241	27.7997	28.1646	28.91	28.5851	27.7548	27.9703	28.2605	27.626	27.2213	27.4652	+	0.0339001	-0.693192	-3.1687	P42588	P42588	Putrescine aminotransferase	patA
27.9705	28.1292	28.1159	27.8936	27.9684	28.0179	27.9441	28.0174	27.9646	27.8319	28.0136	28.1084		0.147108	0.111935	1.7949	P42596	P42596	Ribosomal RNA large subunit methyltransferase G	rlmG
27.2011	27.3242	27.2054	27.5688	NaN	27.3555	27.1061	27.3115	27.6391	27.1922	27.2426	NaN		0.105012	-0.218573	-2.29976	P42599	P42599	Uncharacterized oxidoreductase YgjR	ygjR
28.4801	28.6526	28.712	28.8233	28.7014	28.8952	28.9497	28.7508	29.16	28.3855	28.466	28.7355		0.0991562	-0.191741	-2.13939	P42620	P42620	Glutathionyl-hydroquinone reductase YqjG	yqjG
26.8671	26.9845	26.9028	27.4023	27.7803	27.3642	27.0352	27.4551	26.9651	NaN	27.1821	27.265	+	0.012127	-0.597474	-4.35316	P42626	P42626	UPF0597 protein YhaM	yhaM
30.0475	29.921	29.9517	29.8105	29.7493	29.7433	29.7107	29.9306	29.6269	30.1832	30.2309	29.9214	+	0.00929165	0.205708	4.70243	P42641	P42641	GTPase ObgE/CgtA	obgE
30.2596	30.2398	30.3744	30.1425	30.4274	30.4125	30.3695	30.2947	30.442	30.2769	30.544	30.5105		0.739762	-0.0361977	-0.356088	P43329	P43329	ATP-dependent RNA helicase HrpA	hrpA
26.3329	26.1139	25.9755	26.7854	26.2385	26.2245	26.4929	26.1099	26.0618	26.4322	26.2855	26.1028		0.263696	-0.275401	-1.29921	P43337	P43337	Uncharacterized Nudix hydrolase NudL	nudL
28.3217	28.1762	28.3431	28.3149	28.3747	28.2029	28.061	28.5656	28.4446	28.0662	28.4977	28.3789		0.825021	-0.0171541	-0.236005	P43671	P43671	Paraquat-inducible protein B	pqiB
29.6098	29.5042	29.5392	29.5497	29.5738	29.5184	29.1099	29.6903	29.4948	29.417	29.6082	29.7533		0.919518	0.00376002	0.107568	P43672	P43672	ABC transporter ATP-binding protein uup	uup
30.3005	30.2664	30.2082	30.6806	30.4643	30.4457	30.766	30.7196	30.432	30.3882	30.6369	30.4054	+	0.0273984	-0.271844	-3.39519	P45395	P45395	Arabinose 5-phosphate isomerase KdsD	kdsD
30.902	30.9665	31.0068	30.995	30.9147	30.8917	30.9105	30.9679	30.9464	30.931	30.9268	31.0636		0.603624	0.0246207	0.562792	P45464	P45464	Penicillin-binding protein activator LpoA	lpoA
33.082	32.8938	32.8976	32.9238	32.9136	32.8435	32.7234	32.6473	32.6284	32.9012	32.8576	32.7335		0.392525	0.064195	0.957527	P45523	P45523	FKBP-type peptidyl-prolyl cis-trans isomerase FkpA	fkpA
25.4166	25.1774	25.4511	25.9819	25.7394	25.77	25.671	25.6872	25.6142	25.267	25.8947	25.7928	+	0.013779	-0.482052	-4.19247	P45537	P45537	Uncharacterized protein YhfK	yhfK
27.5637	NaN	27.6634	27.7249	27.6214	27.3569	27.6854	27.758	27.4962	27.731	27.4173	27.6632		0.774568	0.0458241	0.313305	P45568	P45568	1-deoxy-D-xylulose 5-phosphate reductoisomerase	dxr
32.8981	32.7355	32.5705	32.8993	32.7053	32.5235	32.7595	32.7523	32.4869	32.7666	32.544	32.516		0.868865	0.0253283	0.175973	P45577	P45577	RNA chaperone ProQ	proQ
33.0933	32.9976	33.1198	33.3709	33.2413	33.3382	33.344	33.3927	33.4153	33.119	32.9918	33.0222	+	0.0101362	-0.246581	-4.58616	P45578	P45578	S-ribosylhomocysteine lyase	luxS
28.5464	28.3891	28.5366	28.833	28.3236	NaN	28.5771	28.3454	28.2995	28.27	28.5097	28.4459		0.692316	-0.08758	-0.435983	P45748	P45748	Threonylcarbamoyl-AMP synthase	tsaC
28.5819	28.5405	28.5481	28.6029	28.5433	28.4469	28.4396	28.5038	28.4481	28.4058	28.3673	28.5098		0.613685	0.0258007	0.546647	P45799	P45799	ADP compounds hydrolase NudE	nudE
27.723	27.6507	27.7732	27.4146	27.4749	27.6503	27.2934	27.7671	27.6436	27.5475	27.8059	27.5067		0.0628024	0.202382	2.55753	P45800	P45800	Putative membrane protein IgaA homolog	yrfF
31.009	30.9085	31.1988	30.7022	30.87	30.9107	30.6361	30.8968	30.8441	30.775	31.0958	30.9182		0.118209	0.211133	1.98437	P45955	P45955	Uncharacterized protein YbgF	ybgF
26.6505	26.5985	26.4659	26.2842	26.3482	26.2041	26.3919	26.2242	NaN	26.197	26.7908	NaN	+	0.0132083	0.292801	4.24522	P46118	P46118	HTH-type transcriptional regulator HexR	hexR
30.5681	30.2469	30.2544	30.7004	30.1775	30.3471	30.3427	30.4431	30.4947	30.2367	30.4052	30.1386		0.795194	-0.0518487	-0.277435	P46130	P46130	Putative acyl-CoA thioester hydrolase YbhC	ybhC
27.3573	26.891	27.3444	27.2237	27.3156	26.9304	27.3889	27.1954	26.91	26.9695	27.1396	27.1216		0.841749	0.0409692	0.21299	P46474	P46474	Uncharacterized protein YhdP	yhdP
33.0396	33.0123	33.0629	33.0165	33.0735	33.0292	32.8898	32.9246	33.0041	33.0053	32.9214	32.9506		0.950686	-0.001489	-0.0658116	P46837	P46837	Protein YhgF	yhgF
27.45	27.7532	27.6692	27.8315	27.6471	27.4605	27.7873	27.3984	27.403	NaN	27.543	27.5478		0.881809	-0.0222015	-0.158411	P46852	P46852	Quercetin 2,3-dioxygenase	yhhW
30.6419	30.5561	30.4976	30.6043	30.6281	30.6211	30.5912	30.5673	30.4899	30.4532	30.2914	30.3241		0.282741	-0.0526689	-1.24002	P46853	P46853	Uncharacterized oxidoreductase YhhX	yhhX
29.4183	29.3236	29.2205	29.4357	29.2923	29.2882	29.1016	29.2611	28.9615	29.3446	29.3375	29.3327		0.822653	-0.0179284	-0.239274	P46889	P46889	DNA translocase FtsK	ftsK
27.5068	27.5606	27.8775	27.7395	27.721	27.6821	27.5635	27.884	27.8936	27.7654	NaN	27.9493		0.603008	-0.0658875	-0.563786	P51024	P51024	Uncharacterized protein YaiL	yaiL
26.0027	NaN	26.2019	26.5348	26.5534	26.5858	26.5413	26.4867	26.5979	NaN	26.6189	26.8782	+	0.00952611	-0.455699	-5.94277	P52037	P52037	Uncharacterized oxidoreductase YgfF	ygfF
30.2442	30.1616	30.2514	30.0383	30.1402	30.1601	30.0623	30.1261	30.267	30.1419	30.1993	30.1835		0.088949	0.106197	2.23668	P52061	P52061	dITP/XTP pyrophosphatase	rdgB
NaN	26.0095	26.3189	25.8914	26.3136	26.4583	26.1171	26.0543	26.4367	25.8231	NaN	26.3575		0.833173	-0.0569331	-0.229591	P52067	P52067	Fosmidomycin resistance protein	fsr
27.2859	26.9693	27.1474	27.1284	NaN	27.306	NaN	27.0416	27.192	27.3406	27.2349	27.1896		0.583615	-0.0830008	-0.612317	P52097	P52097	tRNA(Ile)-lysidine synthase	tilS
28.4432	28.5337	28.7275	28.8284	28.8151	28.8	28.5796	28.6559	28.6779	28.7742	28.6761	28.7044	+	0.0431116	-0.246349	-2.92306	P52108	P52108	Transcriptional regulatory protein RstA	rstA
27.4112	NaN	NaN	27.4409	27.3629	27.2236	27.5155	27.3486	27.6639	27.4352	27.0528	27.1889		1	0.0687415	0	P52129	P52129	mRNA endoribonuclease LS	rnlA
30.7565	30.6264	30.5503	30.7265	30.6152	30.6791	30.7166	30.4815	30.7927	30.4798	30.5034	30.4571		0.691503	-0.0291468	-0.426787	P52643	P52643	D-lactate dehydrogenase	ldhA
31.6332	31.6912	31.6049	31.8152	31.838	31.7801	31.6725	31.7287	31.8266	31.7562	31.7816	31.78	+	0.00528928	-0.167995	-5.51116	P52647	P52647	Probable pyruvate-flavodoxin oxidoreductase	ydbK
32.304	32.2701	32.2434	32.6397	32.3954	32.3256	32.4157	32.4182	32.3858	32.1659	32.1584	32.1864		0.134717	-0.181087	-1.87073	P52697	P52697	6-phosphogluconolactonase	pgl
27.4949	27.2548	27.055	27.3257	27.1754	27.3237	27.5651	NaN	27.4675	27.0674	27.3827	27.2301		0.963027	-0.00673548	-0.0493222	P55734	P55734	Inner membrane protein YgaP	ygaP
NaN	26.9698	26.748	26.8137	26.6479	26.6608	NaN	27.2704	NaN	27.1055	26.8945	27.0097		0.253667	0.151454	1.40875	P56258	P56258	TDP-N-acetylfucosamine:lipid II N-acetylfucosaminyltransferase	wecF
27.7398	NaN	27.8912	27.8663	28.1073	28.4394	28.4751	28.1798	28.1683	27.5823	NaN	27.7329		0.242202	-0.322209	-1.45289	P56262	P56262	Putative carboxymethylenebutenolidase	ysgA
31.9436	31.8895	31.9661	31.716	31.7619	31.6637	31.6978	31.6882	31.7288	31.8635	31.8788	31.7645	+	0.00381196	0.21918	6.0301	P60240	P60240	RNA polymerase-associated protein RapA	rapA
29.2713	29.1492	29.2492	29.0036	29.2063	29.0794	29.0189	29.0524	29.0327	29.2217	29.0464	29.0849		0.144643	0.126788	1.80943	P60293	P60293	Chromosome partition protein MukF	mukF
29.1623	29.2704	29.3381	28.8108	28.8877	29.147	28.8595	29.0089	29.0106	29.0631	29.465	29.4907		0.0535856	0.308403	2.70913	P60340	P60340	tRNA pseudouridine synthase B	truB
29.6799	29.4365	29.3506	29.5555	29.3473	29.3208	29.4985	29.4259	29.5271	29.4594	29.5074	29.4793		0.546901	0.0811189	0.657275	P60390	P60390	Ribosomal RNA small subunit methyltransferase H	rsmH
36.6036	36.5907	36.6348	36.476	36.4774	36.5279	36.4533	36.4289	36.498	36.6161	36.5465	36.5696	+	0.00572543	0.11593	5.39127	P60422	P60422	50S ribosomal protein L2	rplB
35.4589	35.5402	35.4977	35.4247	35.4024	35.4638	35.2923	35.3349	35.4231	35.4912	35.6437	35.5092		0.0810585	0.0686061	2.32088	P60438	P60438	50S ribosomal protein L3	rplC
30.5628	30.5844	30.656	30.2479	30.4602	30.4622	30.4766	30.3861	30.4981	30.6642	30.5273	30.557		0.0509195	0.211002	2.75866	P60546	P60546	Guanylate kinase	gmk
33.3807	33.4333	33.4416	33.0511	33.2961	33.3437	32.9335	33.2886	33.3258	33.3792	33.5189	33.4779		0.11201	0.188218	2.03159	P60560	P60560	GMP reductase	guaC
30.2888	30.3304	30.3868	30.4354	30.366	30.2527	30.3984	30.5424	30.5158	30.335	30.4354	30.4141		0.803651	-0.0160287	-0.265632	P60595	P60595	Imidazole glycerol phosphate synthase subunit HisH	hisH
33.6744	33.662	33.6003	33.6322	33.5856	33.6416	33.7005	33.6387	33.6112	33.6757	33.965	33.7498		0.420224	0.0257645	0.897428	P60624	P60624	50S ribosomal protein L24	rplX
29.1639	29.267	29.2973	29.3344	29.4481	29.0329	28.8245	28.9774	28.6488	29.0026	28.9537	29.0093		0.834559	-0.0290375	-0.222864	P60651	P60651	Agmatinase	speB
30.6274	30.6317	30.5035	30.3656	30.8351	30.7509	30.6769	30.6777	30.4545	30.6337	30.5568	30.5971		0.696933	-0.0630309	-0.41871	P60664	P60664	Imidazole glycerol phosphate synthase subunit HisF	hisF
32.4142	32.4614	32.4591	32.3711	32.2644	32.3154	32.3201	32.309	32.3067	32.51	32.656	32.5992	+	0.0205752	0.127958	3.71438	P60716	P60716	Lipoyl synthase	lipA
28.3123	28.5113	28.3831	28.1831	28.4841	28.4694	28.281	28.4679	28.4072	28.2226	28.7011	28.4895		0.847617	0.0233548	0.204952	P60720	P60720	Octanoyltransferase	lipB
35.0829	35.0331	34.9782	35.0866	34.9142	34.9737	34.9673	34.9918	34.9958	35.164	35.1772	35.0467		0.535506	0.0398674	0.677055	P60723	P60723	50S ribosomal protein L4	rplD
29.2404	29.2848	29.1696	29.0751	29.0616	29.2132	29.1596	28.9277	29.0109	29.2845	29.18	29.3684		0.122697	0.114978	1.95185	P60752	P60752	Lipid A export ATP-binding/permease protein MsbA	msbA
32.6933	32.6891	32.7526	32.6397	32.9731	32.7964	32.9388	32.8764	32.9937	32.672	32.8479	32.7822		0.405881	-0.0913887	-0.928118	P60757	P60757	ATP phosphoribosyltransferase	hisG
32.6825	32.5849	32.5409	32.406	32.4796	32.4724	32.422	32.5393	32.3981	32.6044	32.721	32.5454	+	0.0352001	0.150092	3.12956	P60785	P60785	Elongation factor 4	lepA
28.2672	28.2386	28.1634	28.2249	28.1466	28.2071	28.1099	28.2816	28.416	28.342	28.1477	28.1526		0.481079	0.0302537	0.775994	P60869	P60869	Putative transport protein YbjL	ybjL
32.9264	32.974	33.1179	32.7948	32.9102	32.8689	32.9066	32.9037	32.9174	33.0466	33.1623	33.1342		0.0907394	0.148101	2.21874	P60906	P60906	Histidine--tRNA ligase	hisS
34.2451	34.2709	34.2243	34.2704	34.1989	34.1056	34.0004	34.2022	34.0748	34.2492	34.4392	34.4858		0.328793	0.0551122	1.11114	P61175	P61175	50S ribosomal protein L22	rplV
30.1866	30.1808	30.2756	29.8016	30.4147	30.3794	30.1112	30.3175	30.3787	29.9893	30.1498	30.0436		0.941208	0.0157827	0.0784894	P61316	P61316	Outer-membrane lipoprotein carrier protein	lolA
29.6829	29.7892	29.6654	29.955	29.9364	30.0683	29.8534	29.9091	29.8351	29.5208	29.6565	29.668	+	0.00834872	-0.274055	-4.84846	P61320	P61320	Outer-membrane lipoprotein LolB	lolB
32.729	32.7523	32.6563	32.7816	32.6757	32.6198	32.7394	32.5507	32.5449	32.5956	32.6533	32.5348		0.735	0.0201607	0.362963	P61517	P61517	Carbonic anhydrase 2	can
32.0337	31.856	32.1888	32.0015	31.9256	31.8043	32.0365	31.9971	31.9492	32.0811	32.0597	32.1431		0.359827	0.115719	1.03333	P61714	P61714	6,7-dimethyl-8-ribityllumazine synthase	ribE
27.5593	27.6747	27.3913	27.4459	27.2548	27.4211	NaN	27.4417	27.2552	27.2867	NaN	27.317		0.174632	0.167833	1.64832	P61887	P61887	Glucose-1-phosphate thymidylyltransferase 2	rmlA2
35.6214	35.6616	35.6922	35.5026	35.5124	35.4641	35.3262	35.4288	35.3695	35.5912	35.6942	35.6306	+	0.00280707	0.165347	6.55118	P61889	P61889	Malate dehydrogenase	mdh
31.468	30.9325	30.0647	31.5112	31.0561	31.0404	30.3302	30.4195	30.8189	30.2473	30.8563	30.4631		0.432672	-0.380858	-0.871486	P61949	P61949	Flavodoxin-1	fldA
34.805	34.6896	34.6548	34.7142	34.61	34.5437	34.6629	34.6934	34.57	34.8615	34.8084	34.8956		0.235253	0.0938327	1.39585	P62399	P62399	50S ribosomal protein L5	rplE
30.1391	30.2336	30.1528	30.0036	30.2256	30.1403	30.025	30.153	30.2356	30.2841	30.3189	30.3613		0.504915	0.0520096	0.731693	P62517	P62517	Glucans biosynthesis glucosyltransferase H	mdoH
28.7808	28.858	28.7648	28.8857	28.654	28.8001	28.7299	28.7772	28.9301	28.9924	NaN	28.635		0.786759	0.0212606	0.289255	P62615	P62615	4-diphosphocytidyl-2-C-methyl-D-erythritol kinase	ispE
30.1583	30.0651	30.2623	30.1148	30.124	30.0748	30.0926	30.2399	30.2042	30.0041	30.0603	30.256		0.385407	0.0573533	0.97355	P62617	P62617	2-C-methyl-D-erythritol 2,4-cyclodiphosphate synthase	ispF
31.9934	31.9052	31.9674	32.0216	31.9007	32.0045	31.8901	31.9488	31.9817	31.9327	32.0808	32.0174		0.681554	-0.0202866	-0.44167	P62620	P62620	4-hydroxy-3-methylbut-2-en-1-yl diphosphate synthase (flavodoxin)	ispG
29.7481	29.7202	29.7385	29.5294	29.714	29.8012	29.6013	29.684	29.6503	29.7933	29.8246	29.7896		0.538684	0.0540829	0.671509	P62623	P62623	4-hydroxy-3-methylbut-2-enyl diphosphate reductase	ispH
33.5659	33.4826	33.7154	33.5642	33.6117	33.8242	33.6652	33.6101	33.8002	33.5156	33.6584	33.7596		0.494968	-0.0787582	-0.749984	P62707	P62707	2,3-bisphosphoglycerate-dependent phosphoglycerate mutase	gpmA
31.1416	31.0269	30.957	31.433	31.1178	31.0206	31.3297	31.1076	31.2275	31.1738	30.8623	30.7028		0.334589	-0.148641	-1.09612	P62768	P62768	UPF0325 protein YaeH	yaeH
32.7708	32.7337	32.7963	32.6475	32.4766	32.4735	32.2253	32.4467	32.5199	32.495	32.7478	32.714	+	0.0177369	0.234381	3.88692	P63020	P63020	Fe/S biogenesis protein NfuA	nfuA
30.6598	30.5845	30.6909	30.4511	30.4969	30.4243	30.3328	30.3103	30.5356	30.6315	30.7065	30.6168	+	0.00784634	0.187639	4.93472	P63177	P63177	23S rRNA (guanosine-2-O-)-methyltransferase RlmB	rlmB
NaN	26.8304	26.9263	26.699	26.883	26.6903	26.7832	27.0437	26.9728	26.985	26.7778	26.8648		0.265849	0.120903	1.36414	P63183	P63183	Low affinity potassium transport system protein kup	kup
32.712	32.8156	32.7614	32.7773	32.8398	32.7892	32.8207	32.6883	32.7096	32.8559	32.6825	32.7769		0.333169	-0.0390765	-1.09978	P63224	P63224	Phosphoheptose isomerase	gmhA
28.8656	NaN	NaN	28.8735	28.7481	28.6113	28.6517	NaN	28.8826	28.5138	28.8194	28.8414		1	0.121289	0	P63228	P63228	D-glycero-beta-D-manno-heptose-1,7-bisphosphate 7-phosphatase	gmhB
29.2189	29.0718	28.9609	31.2182	30.9385	31.1472	31.2638	31.1109	31.3523	29.0452	28.9799	29.0416	+	5.66134e-05	-2.01737	-17.9504	P63235	P63235	Probable glutamate/gamma-aminobutyrate antiporter	gadC
34.0265	33.9679	34.1202	33.9621	33.8849	33.9891	33.9504	33.9066	34.0366	33.9996	34.0823	34.0869		0.162154	0.0928294	1.71151	P63284	P63284	Chaperone protein ClpB	clpB
29.6153	29.6076	29.7211	29.6863	29.445	29.5538	29.6243	29.6268	29.664	29.6384	29.7077	29.7832		0.334782	0.0863272	1.09563	P63386	P63386	Probable phospholipid import ATP-binding protein MlaF	mlaF
30.5162	30.4966	30.434	30.4068	30.411	30.4461	30.372	30.3953	30.4425	30.4408	30.5316	30.5263		0.0929246	0.0609671	2.19737	P63389	P63389	Uncharacterized ABC transporter ATP-binding protein YheS	yheS
28.8869	29.1831	28.8767	29.2814	28.9474	28.8476	29.2043	28.8446	28.986	29.07	28.7669	28.6928		0.806726	-0.0431817	-0.261352	P63417	P63417	Uncharacterized N-acetyltransferase YhbS	yhbS
26.2041	26.1814	26.3324	26.1902	26.2604	26.2976	26.6178	26.4975	NaN	26.3679	26.1276	NaN		0.86774	-0.0100441	-0.177502	P64423	P64423	Zinc transport protein ZntB	zntB
28.6042	28.5981	28.5307	28.6743	28.6995	28.6102	28.5011	28.6287	28.423	28.699	28.5826	28.4642		0.0779373	-0.0836862	-2.35677	P64429	P64429	Uncharacterized protein YpfJ	ypfJ
30.2526	30.2101	30.3028	30.4773	30.6001	30.5779	30.424	30.6569	30.7012	30.3871	30.3414	30.5147	+	0.00305238	-0.296577	-6.40485	P64451	P64451	Uncharacterized lipoprotein YdcL	ydcL
28.6467	28.4621	28.9224	29.8275	29.3923	29.814	30.4484	30.4167	30.224	29.3022	29.4114	29.5854	+	0.00691357	-1.00086	-5.11428	P64463	P64463	Putative selenoprotein YdfZ	ydfZ
NaN	27.5225	27.6268	28.0051	27.7863	27.8006	28.1279	NaN	27.838	27.6442	27.5777	NaN		0.0615748	-0.289343	-2.91842	P64467	P64467	OriC-binding nucleoid-associated protein	cnu
27.4821	NaN	27.2814	27.7272	27.7296	27.6558	27.5443	27.7081	27.6984	27.1057	26.863	27.1206	+	0.0284024	-0.322451	-3.9787	P64490	P64490	Uncharacterized protein YoaC	yoaC
28.2191	28.3509	28.6337	28.3319	28.4346	28.5162	28.3247	28.5956	28.4617	28.5162	28.5796	28.3577		0.852973	-0.0263678	-0.197628	P64534	P64534	Nickel/cobalt homeostasis protein RcnB	rcnB
30.0343	30.1847	30.2904	29.7644	30.1276	30.2765	29.8598	30.2514	30.03	30.2222	29.9955	29.9739		0.538707	0.113651	0.671469	P64540	P64540	Uncharacterized protein YfcL	yfcL
29.2548	29.3994	29.6489	28.9631	29.4019	29.4474	29.3022	29.2725	29.6482	29.3632	29.5999	29.6123		0.443604	0.163553	0.849204	P64554	P64554	7-carboxy-7-deazaguanine synthase	queE
28.998	29.1309	29.8688	29.025	29.3713	29.3403	29.5179	29.3191	29.1265	29.8251	29.4958	29.8655		0.780983	0.0869999	0.297377	P64564	P64564	Uncharacterized protein YggT	yggT
31.8033	32.3245	32.1342	32.1279	32.2406	32.2182	32.4717	31.9637	32.2352	31.5675	31.5118	31.6603		0.526241	-0.108254	-0.693359	P64581	P64581	Uncharacterized protein YqjD	yqjD
29.3914	29.2397	29.4234	29.1127	29.2294	29.4958	29.1887	29.2281	29.5195	29.2022	29.4602	29.5021		0.599098	0.0722459	0.570111	P64588	P64588	Transcriptional regulator YqjI	yqjI
29.9705	30.0384	30.032	30.0966	30.1304	30.0335	29.99	30.0176	30.2493	29.8917	30.1918	30.1321		0.109468	-0.0732269	-2.05179	P64596	P64596	Uncharacterized protein YraP	yraP
28.1418	27.9472	28.4741	27.657	28.3819	28.3439	27.9176	27.7938	28.2013	28.2752	28.6469	28.24		0.841384	0.0600643	0.213492	P64602	P64602	Probable phospholipid ABC transporter-binding protein MlaB	mlaB
30.6292	30.4679	30.6373	29.9811	30.2455	30.6141	30.4423	30.2189	30.5147	30.6644	30.6391	30.8313		0.195085	0.297897	1.55429	P64604	P64604	Probable phospholipid ABC transporter-binding protein MlaD	mlaD
26.9196	NaN	27.054	26.9174	26.8713	26.7427	NaN	27.2256	26.7116	27.5223	27.1722	27.2786		0.187445	0.143025	1.70129	P64606	P64606	Probable phospholipid ABC transporter permease protein MlaE	mlaE
27.7096	27.964	28.0233	28.0315	28.0419	27.7629	28.0226	27.7975	27.7747	27.9715	27.6887	27.6906		0.743672	-0.0464808	-0.350458	P64612	P64612	Cell division protein ZapE	zapE
29.4176	29.3359	29.2874	29.301	29.1678	29.3489	29.4858	29.3342	29.3151	29.2649	29.3372	29.17		0.323718	0.0743993	1.12449	P64624	P64624	Uncharacterized protein YheO	yheO
27.1891	27.309	27.2982	26.8312	27.131	27.1256	26.7005	27.0119	26.638	26.9077	27.0985	27.2039		0.0902988	0.236083	2.22312	P64636	P64636	GMP/IMP nucleotidase YrfG	yrfG
29.5274	29.6322	29.697	29.2708	29.6171	29.5029	29.2952	29.4671	29.43	29.7046	29.7164	29.7813		0.24223	0.155249	1.37112	P65556	P65556	Uncharacterized Nudix hydrolase YfcD	yfcD
27.4119	27.2042	27.6043	27.5594	27.3177	27.518	27.3043	NaN	NaN	27.2889	27.657	27.9448		0.693925	-0.058204	-0.42318	P66817	P66817	DnaA initiator-associating protein DiaA	diaA
29.0249	28.6038	28.8021	29.175	28.7815	29.0705	29.1635	29.0884	28.9932	28.8064	NaN	28.9025		0.305435	-0.198726	-1.17424	P66948	P66948	Beta-barrel assembly-enhancing protease	bepA
30.4677	30.4909	30.5788	30.1834	30.5275	30.5457	30.4212	30.4903	30.5886	30.5798	30.5681	30.5644		0.487634	0.093633	0.763647	P67080	P67080	UPF0001 protein YggS	yggS
29.865	30.0218	29.8001	29.7338	29.7603	29.7717	29.8348	29.6487	29.7516	29.8542	29.795	29.9252		0.10342	0.140358	2.10199	P67087	P67087	Ribosomal RNA small subunit methyltransferase I	rsmI
29.5258	29.7613	30.1128	NaN	29.7417	29.8042	NaN	NaN	29.9244	29.9111	29.992	30.0148		0.910527	0.0270411	0.122117	P67095	P67095	Phosphodiesterase YfcE	yfcE
28.5445	28.4404	28.4556	28.2256	28.3301	28.3061	28.2764	NaN	28.3296	NaN	27.9638	28.0048	+	0.0130751	0.192881	4.25793	P67603	P67603	UPF0267 protein YqfB	yqfB
28.642	28.7322	28.5426	28.6772	28.6679	28.664	28.9261	28.9096	28.6178	28.9016	28.7577	28.5732		0.605194	-0.0307624	-0.560261	P67660	P67660	Uncharacterized HTH-type transcriptional regulator YhaJ	yhaJ
28.5414	28.5785	28.5345	28.3873	28.2298	28.2732	28.2763	28.467	28.3901	28.5977	28.5565	28.5946	+	0.0064848	0.254727	5.20703	P67826	P67826	Copper homeostasis protein CutC	cutC
33.0137	32.9918	32.8733	32.7139	32.7523	32.7303	32.8519	32.7201	32.6708	32.9522	32.9068	32.7253	+	0.0072207	0.22743	5.05205	P67910	P67910	ADP-L-glycero-D-manno-heptose-6-epimerase	hldD
34.5513	34.6777	34.8903	35.2428	34.9761	35.2919	35.5325	35.513	35.4819	34.9276	35.0285	35.125	+	0.0291354	-0.463818	-3.32891	P68066	P68066	Autonomous glycyl radical cofactor	grcA
29.1487	28.9036	29.2509	27.631	27.7602	27.8119	27.1433	27.4019	27.3935	28.2369	28.1992	28.3221	+	0.000299287	1.36668	11.7585	P68187	P68187	Maltose/maltodextrin import ATP-binding protein MalK	malK
31.6055	31.5494	31.2842	32.5017	32.3379	32.1493	NaN	31.9954	32.1379	31.4386	NaN	31.4512	+	0.00392329	-0.849911	-5.98293	P68191	P68191	Stationary-phase-induced ribosome-associated protein	sra
30.4939	30.1991	30.1825	30.6741	30.6331	30.5666	30.9454	30.5359	30.7588	30.22	29.7657	29.7183	+	0.0347678	-0.332801	-3.14238	P68206	P68206	UPF0337 protein YjbJ	yjbJ
27.162	26.6129	27.262	NaN	26.5563	26.8895	26.8734	26.9761	26.9532	26.6087	26.9873	26.8255		0.389795	0.289444	1.00292	P68567	P68567	Ribosomal RNA small subunit methyltransferase J	rsmJ
34.3722	34.133	33.985	34.3603	34.3437	34.0777	34.2427	34.1703	33.7775	34.316	33.9411	34.0489		0.540264	-0.0971642	-0.668761	P68679	P68679	30S ribosomal protein S21	rpsU
32.1852	32.4187	32.5248	32.176	32.3308	32.3649	32.3188	32.4802	32.4767	32.3951	32.5391	32.5514		0.501181	0.0856234	0.738527	P68767	P68767	Cytosol aminopeptidase	pepA
34.4471	34.3439	34.2616	34.504	34.2971	34.2739	34.2624	34.2462	34.1873	34.1996	34.1956	34.3548		0.938484	-0.00745265	-0.0821365	P68919	P68919	50S ribosomal protein L25	rplY
27.8267	27.8698	28.3285	27.742	27.8938	28.2261	27.8329	27.8815	28.2718	27.9636	28.2701	28.4211		0.812823	0.0543601	0.252883	P69228	P69228	Transcriptional regulatory protein BaeR	baeR
30.3521	30.2996	30.4261	30.3649	30.3275	30.3747	30.3206	30.6378	30.5447	30.3206	30.6357	30.5306		0.932729	0.00354067	0.0898457	P69411	P69411	Outer membrane lipoprotein RcsF	rcsF
29.9418	30.0057	29.8747	29.6724	29.5911	29.7684	29.3012	29.4407	29.5341	29.5243	29.6824	29.6391	+	0.0144074	0.263451	4.13736	P69425	P69425	Sec-independent protein translocase protein TatB	tatB
33.4951	33.5898	33.535	33.6925	33.6248	33.5948	33.5766	33.5943	33.5355	33.511	33.4767	33.4598		0.0708331	-0.097421	-2.4449	P69441	P69441	Adenylate kinase	adk
31.6385	31.7643	31.7864	31.3102	31.468	31.7098	31.4782	31.7085	31.7784	31.602	32.1439	32.0492		0.134813	0.23377	1.87012	P69503	P69503	Adenine phosphoribosyltransferase	apt
25.9623	26.4107	NaN	NaN	26.153	26.1275	26.4317	26.1176	26.3659	NaN	25.9141	26.4972		0.855891	0.0462437	0.205951	P69741	P69741	Hydrogenase-2 small chain	hybO
34.7017	34.7428	34.781	34.9584	34.8968	34.8585	35.148	34.911	35.0613	34.7518	34.8158	34.6785	+	0.0117137	-0.16273	-4.39753	P69783	P69783	Glucose-specific phosphotransferase enzyme IIA component	crr
33.2716	33.2738	33.3278	33.2616	33.2797	33.3932	33.2711	33.3552	33.4411	33.4232	33.485	33.5987		0.67306	-0.0204862	-0.454471	P69786	P69786	PTS system glucose-specific EIICB component;Glucose permease IIC component;Glucose-specific phosphotransferase enzyme IIB component	ptsG
32.1417	32.2437	32.1342	32.0558	32.0248	32.0992	32.0847	31.9544	32.1663	31.9929	32.1241	32.145		0.0520809	0.113279	2.73672	P69797	P69797	PTS system mannose-specific EIIAB component;Mannose-specific phosphotransferase enzyme IIA component;Mannose-specific phosphotransferase enzyme IIB component	manX
28.3878	28.7953	28.4565	28.3869	28.5585	28.5271	28.4964	NaN	28.4232	28.3706	28.5465	28.6014		0.704227	0.0557048	0.407913	P69801	P69801	Mannose permease IIC component	manY
29.2803	29.6393	29.5203	29.3472	29.583	29.402	29.4118	29.3575	29.535	29.5213	29.215	29.7334		0.792035	0.0358988	0.281857	P69805	P69805	Mannose permease IID component	manZ
30.0226	30.4274	30.2502	29.6556	30.067	29.9431	29.9129	29.3317	30.2676	30.016	30.2457	30.5393		0.110939	0.344858	2.04003	P69811	P69811	Multiphosphoryl transfer protein;Phosphocarrier protein HPr;Fructose-specific phosphotransferase enzyme IIA component	fruB
32.221	32.3215	32.3388	32.11	32.3116	32.3836	32.107	32.135	32.3273	32.0376	32.2141	32.4405		0.791418	0.0253665	0.282721	P69828	P69828	Galactitol-specific phosphotransferase enzyme IIA component	gatA
29.5636	29.289	29.2205	29.355	29.1882	29.1589	29.4825	29.3205	29.3719	29.2692	29.1874	29.0964		0.365851	0.123627	1.01893	P69829	P69829	Nitrogen regulatory protein	ptsN
30.7814	31.0103	31.2521	30.6129	31.4271	30.4498	31.411	30.9238	30.8023	30.4849	31.2833	31.3104		0.607087	0.184668	0.557215	P69831	P69831	Galactitol permease IIC component	gatC
31.1449	31.1066	31.1756	31.1992	31.0299	31.0899	31.2272	31.0881	31.113	31.1871	31.2994	31.2225		0.537573	0.0359859	0.673445	P69874	P69874	Spermidine/putrescine import ATP-binding protein PotA	potA
32.4918	32.5163	32.4602	34.3629	34.2786	34.4361	34.367	34.4344	34.5081	32.2964	32.4012	32.5778	+	2.66241e-06	-1.86974	-38.7023	P69908	P69908	Glutamate decarboxylase alpha	gadA
31.4971	31.3588	31.3421	31.3144	31.1682	31.0501	31.1165	31.0226	31.0398	31.3959	31.3254	31.4533		0.0711788	0.221765	2.44039	P69924	P69924	Ribonucleoside-diphosphate reductase 1 subunit beta	nrdB
31.706	31.6579	31.6334	32.2879	32.134	32.121	32.1968	32.3598	32.1451	31.4968	31.3259	31.4751	+	0.000868486	-0.515198	-8.93279	P75691	P75691	Aldehyde reductase YahK	yahK
31.2505	31.2534	31.2843	31.3413	31.8482	31.6492	31.8861	31.602	31.9732	31.0217	30.9026	30.6377		0.076974	-0.350137	-2.36817	P75694	P75694	Uncharacterized protein YahO	yahO
26.4279	26.6264	26.7163	26.5638	26.8266	26.6761	26.9132	27.1157	27.2208	26.4827	26.6468	26.9111		0.436704	-0.0986277	-0.863216	P75713	P75713	(S)-ureidoglycine aminohydrolase	allE
29.2436	28.7517	29.013	29.191	29.1691	28.9558	29.1692	29.0327	29.1026	28.8169	28.9815	29.0306		0.558134	-0.102513	-0.638057	P75728	P75728	2-octaprenyl-3-methyl-6-methoxy-1,4-benzoquinol hydroxylase	ubiF
29.2047	29.3648	29.4635	29.2672	29.2339	29.4704	29.4975	29.4975	29.518	29.4207	29.4908	29.4341		0.855634	0.0204849	0.193995	P75736	P75736	Esterase YbfF	ybfF
27.8239	27.9924	NaN	27.8198	28.0153	28.008	27.9362	27.9044	28.0951	27.9323	27.8472	NaN		0.728641	-0.0395187	-0.380914	P75745	P75745	Uncharacterized protein YbgK	ybgK
29.0635	29.0634	29.0099	28.723	29.2088	29.1581	29.5486	29.1426	29.5032	28.9166	28.9126	28.7707		0.924561	0.015646	0.100798	P75777	P75777	UPF0194 membrane protein YbhG	ybhG
28.6724	28.6668	28.4898	28.5982	28.8152	28.0187	28.0379	28.4443	28.2483	28.1563	NaN	28.031		0.618038	0.132329	0.539713	P75780	P75780	Catecholate siderophore receptor Fiu	fiu
27.3631	27.4549	27.634	NaN	27.8157	NaN	27.8218	27.6879	28.0259	NaN	27.851	27.7968		1	-0.331671	0	P75782	P75782	Ribosomal RNA large subunit methyltransferase F	rlmF
28.5922	28.2247	28.2512	28.5906	28.5842	28.3638	28.2766	28.1406	28.2739	28.1945	28.1818	27.9787		0.324875	-0.156848	-1.12143	P75791	P75791	Uncharacterized protein YbiU	ybiU
27.9694	28.0308	27.904	27.6241	27.7325	27.8282	27.7191	27.756	27.9182	27.5653	28.1042	27.946	+	0.0259181	0.239803	3.45575	P75792	P75792	Sugar phosphatase YbiV	ybiV
28.0861	27.9531	27.9757	28.7079	28.5172	28.5088	28.5751	28.5565	28.5234	28.1066	28.0507	27.946	+	0.00173283	-0.57298	-7.45148	P75797	P75797	Glutathione-binding protein GsiB	gsiB
26.7488	26.9435	27.1262	26.6794	26.7808	26.6585	26.6421	26.9488	27.0626	27.0402	27.2263	26.9884		0.113166	0.233262	2.02257	P75800	P75800	Putative cyclic di-GMP phosphodiesterase YliE	yliE
31.5303	31.4053	31.4065	31.8918	31.6706	31.6881	31.6471	31.7259	31.7639	31.1464	31.1647	31.2546	+	0.0211272	-0.302807	-3.68413	P75818	P75818	Uncharacterized lipoprotein YbjP	ybjP
27.3007	27.45	27.5044	27.353	27.3807	27.3711	27.6818	27.8243	27.6164	27.5026	NaN	27.6785		0.460553	0.0501029	0.815513	P75821	P75821	Uncharacterized protein YbjS	ybjS
30.7002	30.7119	30.5829	30.8409	30.7524	30.7354	30.6991	30.7036	30.7209	30.6511	30.5522	30.7249		0.101968	-0.111208	-2.11454	P75823	P75823	Low specificity L-threonine aldolase	ltaE
27.1107	27.1317	27.3312	27.1916	27.2253	27.0341	27.1415	26.9958	27.0609	26.9647	27.1533	NaN		0.678862	0.0408643	0.445718	P75828	P75828	Uncharacterized protein YbjD	ybjD
30.2038	30.4558	30.1928	30.6409	30.591	30.5211	30.3566	30.3692	30.3759	30.363	30.3182	30.5053	+	0.031666	-0.300187	-3.24026	P75829	P75829	Uncharacterized protein YbjX	ybjX
NaN	27.1701	27.1722	27.2199	27.1786	27.1851	27.2662	NaN	27.1104	27.0394	27.4304	27.1499		0.252302	-0.0234327	-1.41389	P75830	P75830	Macrolide export protein MacA	macA
29.6662	29.655	29.6709	29.9894	29.5393	29.4905	29.9523	29.8443	29.9201	29.7348	29.4453	29.7514		0.957381	-0.00903447	-0.0568639	P75838	P75838	Ribosomal protein S12 methylthiotransferase accessory factor YcaO	ycaO
29.3349	29.0115	29.0757	29.5269	29.1615	29.274	29.6189	29.6155	29.2544	29.2912	29.0801	29.0311		0.286113	-0.1801	-1.22994	P75849	P75849	Uncharacterized protein YcbL	ycbL
29.1835	29.3029	29.1352	29.2517	29.2836	29.3552	29.2093	29.4424	29.4827	29.077	29.216	29.1562		0.200068	-0.0896244	-1.53292	P75863	P75863	Uncharacterized protein YcbX	ycbX
29.975	30.0997	29.9541	29.9574	30.0795	30.0085	29.9567	30.11	29.9807	30.0772	30.1439	30.1095		0.927984	-0.00554466	-0.0962059	P75864	P75864	Ribosomal RNA large subunit methyltransferase K/L;23S rRNA m2G2445 methyltransferase;23S rRNA m7G2069 methyltransferase	rlmL
28.2494	28.1908	28.4075	27.596	27.917	28.0056	28.0123	28.1764	28.2392	28.3601	28.3167	28.5242	+	0.0342021	0.443082	3.15945	P75867	P75867	Putative Lon protease homolog	ycbZ
31.1279	31.0501	31.0139	31.2828	31.1688	31.173	31.2929	31.3348	31.4925	30.9614	31.1433	30.8528	+	0.0454284	-0.144227	-2.87088	P75874	P75874	Uncharacterized protein YccU	yccU
30.3583	30.1511	30.1571	30.515	30.2713	30.3178	30.2825	30.1612	30.3451	30.3019	30.233	30.2552		0.222437	-0.145866	-1.44323	P75876	P75876	Ribosomal RNA large subunit methyltransferase I	rlmI
30.8345	30.8429	30.8233	31.0635	30.9749	31.0926	30.9471	30.9886	31.0634	30.6838	31.0003	30.7864	+	0.00422057	-0.210123	-5.86463	P75913	P75913	Glyoxylate/hydroxypyruvate reductase A	ghrA
30.5171	28.9646	29.2667	28.7451	28.9205	29.0789	28.7718	29.377	29.0383	29.0794	NaN	29.3909		0.240375	0.668001	1.37763	P75914	P75914	Probable phosphatase YcdX	ycdX
30.2489	30.3211	30.4444	30.1651	30.3026	30.4296	30.4467	30.2475	30.4103	30.2855	30.2995	30.1228		0.703286	0.0390326	0.409303	P75915	P75915	Chaperone protein YcdY	ycdY
26.1902	26.1845	26.4883	NaN	26.3271	26.3149	NaN	26.4792	26.6536	26.3057	NaN	26.2257		0.813536	-0.0333605	-0.257371	P75931	P75931	Putative oxidoreductase YceM	yceM
29.5125	29.5287	29.5483	29.5821	29.6429	29.6225	29.5955	29.5292	29.5679	29.5214	29.4282	29.4885	+	0.0140976	-0.0859776	-4.16416	P75949	P75949	Beta-hexosaminidase	nagZ
27.7956	28.2344	28.2149	28.0894	28.0711	NaN	28.1599	28.2525	27.9831	28.1493	28.1847	28.1735		0.994651	0.00134563	0.00727719	P75957	P75957	Lipoprotein-releasing system ATP-binding protein LolD	lolD
28.7742	28.6047	28.6141	28.5342	28.523	28.8291	28.6584	28.696	28.4696	28.602	28.7349	28.497		0.771201	0.0355708	0.311187	P75958	P75958	Lipoprotein-releasing system transmembrane protein LolE	lolE
29.9783	29.8671	30.0012	29.9208	29.9555	30.0889	29.8604	30.0473	30.1764	29.6707	29.9425	30.0235		0.580659	-0.0395432	-0.600302	P75960	P75960	NAD-dependent protein deacylase	cobB
28.8672	28.6701	28.6136	28.9244	29.0863	29.1361	29.2177	29.2434	29.2255	28.909	28.8726	28.237	+	0.0293364	-0.331952	-3.32154	P76002	P76002	Inhibitor of g-type lysozyme	pliG
27.5257	26.9821	27.4633	27.767	27.1821	27.307	NaN	NaN	27.4963	NaN	27.3517	27.5146		0.720315	-0.0950197	-0.384296	P76008	P76008	Murein tetrapeptide carboxypeptidase	ldcA
29.9524	30.044	29.8586	29.9023	30.0384	29.8145	29.8141	29.6252	29.991	29.8056	29.9622	29.9376		0.712962	0.0333023	0.395058	P76014	P76014	PTS-dependent dihydroxyacetone kinase, ADP-binding subunit DhaL	dhaL
30.0263	30.1606	30.2275	30.1346	29.9448	30.1559	29.8749	29.8707	29.9787	29.9364	30.0832	30.1403		0.540955	0.0597178	0.66756	P76015	P76015	PTS-dependent dihydroxyacetone kinase, dihydroxyacetone-binding subunit DhaK	dhaK
31.2127	31.2396	31.0639	31.3933	31.3881	31.4666	31.3882	31.3498	31.5424	31.1266	31.2098	31.1355	+	0.0154705	-0.243935	-4.05041	P76027	P76027	Oligopeptide transport ATP-binding protein OppD	oppD
27.9867	28.16	28.2865	28.4243	28.1888	28.3572	28.3254	28.6055	28.563	27.9931	28.4485	28.4581		0.183986	-0.179004	-1.60397	P76034	P76034	Uncharacterized HTH-type transcriptional regulator YciT	yciT
NaN	26.7259	26.3536	26.695	26.3689	26.3764	26.4601	26.3851	26.3641	26.5313	26.7759	26.2752		0.780892	0.0596743	0.304148	P76046	P76046	Uncharacterized protein YcjX	ycjX
29.2412	29.0073	29.3149	29.1834	29.0581	28.961	28.675	29.3873	29.1768	29.148	29.6552	29.1599		0.346568	0.120304	1.06581	P76055	P76055	tRNA 2-thiocytidine biosynthesis protein TtcA	ttcA
27.4321	27.5349	27.6404	27.4396	27.6264	27.5564	27.5701	27.6527	27.5797	27.1568	27.6601	27.9011		0.953893	-0.00499153	-0.0615249	P76104	P76104	Uncharacterized protease YdcP	ydcP
27.4356	27.4442	27.684	28.1897	28.4032	28.1622	27.6955	27.8671	28.2332	27.1141	NaN	27.3528	+	0.0028079	-0.730415	-6.55066	P76108	P76108	Putative ABC transporter periplasmic-binding protein YdcS	ydcS
27.6488	27.3773	27.7241	28.0907	28.089	27.8767	28.2002	27.9494	27.8367	27.6464	27.5342	27.3599	+	0.0266044	-0.435373	-3.42718	P76113	P76113	NADPH-dependent curcumin reductase	curA
32.1118	32.1529	32.1963	32.198	32.1694	32.2012	31.9108	31.974	32.0695	31.682	31.7312	31.5556		0.246291	-0.0358645	-1.35705	P76116	P76116	Uncharacterized protein YncE	yncE
29.2233	29.3706	28.9764	29.2079	29.6442	29.4945	29.3462	29.2467	29.2052	NaN	29.183	29.4526		0.207068	-0.258739	-1.5038	P76128	P76128	Probable D,D-dipeptide-binding periplasmic protein DdpA	ddpA
28.6288	28.4421	28.2644	28.819	26.651	28.4265	28.5862	NaN	28.431	28.8014	28.4533	NaN		0.516707	0.479621	0.710354	P76149	P76149	Succinate semialdehyde dehydrogenase [NAD(P)+] Sad	sad
28.5806	28.8516	28.5818	28.6775	28.7248	28.7742	28.4693	28.7953	28.6558	28.644	28.5133	28.9494		0.596773	-0.0541541	-0.573884	P76170	P76170	UPF0482 protein YnfB	ynfB
31.4567	31.6038	31.4227	31.5666	31.5293	31.6144	31.5075	31.484	31.621	31.4342	31.421	31.5475		0.281055	-0.0756855	-1.2451	P76177	P76177	Protein YdgH	ydgH
29.1082	29.2205	29.0896	29.4137	29.2556	29.3279	29.3008	29.1874	29.3098	29.0576	28.8378	29.1825	+	0.0345827	-0.193	-3.14793	P76187	P76187	Oxidoreductase YdhF	ydhF
28.3656	28.2925	28.4004	28.9268	28.811	28.9246	29.1673	28.8519	29.4355	NaN	28.1214	28.1488	+	0.000424563	-0.534601	-10.7495	P76193	P76193	Probable L,D-transpeptidase YnhG	ynhG
27.8856	28.0798	27.8478	28.1249	28.2121	28.2656	27.7326	27.922	27.9393	28.0625	27.9245	28.2614	+	0.0335129	-0.263127	-3.1807	P76217;REV__P06612	P76217	N-succinylglutamate 5-semialdehyde dehydrogenase	astD
26.9264	NaN	27.3093	27.679	27.2388	27.2892	27.7729	27.1562	28.0883	27.2703	27.128	27.8866		0.302997	-0.28449	-1.2404	P76243	P76243	Uncharacterized protein YeaO	yeaO
28.1711	28.398	28.5069	28.794	28.2761	28.4861	28.431	28.6389	28.3296	28.2999	28.6031	28.6884		0.424003	-0.160095	-0.889486	P76256	P76256	tRNA threonylcarbamoyladenosine biosynthesis protein TsaB	tsaB
30.6474	30.5111	30.4281	30.8696	30.6697	30.7269	30.7564	30.7558	30.4723	30.7727	30.6256	30.5163		0.0603047	-0.226556	-2.59595	P76268	P76268	Transcriptional regulator KdgR	kdgR
31.0292	31.1355	31.0734	31.114	31.1219	31.1805	31.03	31.0833	31.0368	30.9571	31.08	30.8526		0.186042	-0.0594412	-1.59454	P76270	P76270	Free methionine-R-sulfoxide reductase	msrC
27.0198	27.1764	27.3592	27.2801	27.1833	27.472	27.3004	27.5351	27.6037	26.9977	27.184	27.2606		0.383881	-0.126689	-0.977018	P76272	P76272	Uncharacterized protein YebT	yebT
29.8738	29.9675	29.9896	29.7305	29.8848	29.9081	29.7085	29.8448	29.8234	29.6542	29.9057	29.9477		0.195867	0.102468	1.5509	P76290	P76290	tRNA (cmo5U34)-methyltransferase	cmoA
28.9003	28.9413	29.0831	28.873	28.8048	28.9093	29.0192	28.9091	29.054	28.8806	29.0165	29.1237		0.149892	0.112532	1.77881	P76291	P76291	tRNA (mo5U34)-methyltransferase	cmoB
29.603	29.6452	29.9364	29.8729	29.8987	30.004	29.8934	30.0443	30.1881	29.714	29.9933	29.8862		0.154008	-0.196972	-1.75559	P76316	P76316	D-cysteine desulfhydrase	dcyD
31.8782	32.1317	32.2496	NaN	32.182	32.3016	32.4652	32.5015	32.6168	32.2252	32.1235	32.1362		0.371982	-0.155294	-1.0471	P76330	P76330	Probable diguanylate cyclase YedQ	yedQ
27.6363	27.5703	27.5543	27.6274	27.263	27.5441	27.3477	27.4745	27.3861	27.2953	27.8358	27.4751		0.390536	0.108763	0.96198	P76346	P76346	Protein MtfA	mtfA
32.0807	32.0434	32.133	32.192	32.1832	32.1911	32.135	32.2868	32.2754	32.1903	32.3567	32.4207	+	0.016894	-0.103048	-3.94463	P76372	P76372	Chain length determinant protein	wzzB
27.2254	26.9281	26.8903	27.1602	26.9337	26.9389	27.2556	27.0066	27.2791	27.1333	27.1954	27.0781		0.978886	0.00364939	0.0281564	P76389	P76389	UPF0053 protein YegH	yegH
26.1311	25.9478	NaN	26.0809	26.2487	26.1371	26.0916	26.1279	25.9091	25.9033	25.8988	25.8992		0.301925	-0.116105	-1.24374	P76397	P76397	Multidrug resistance protein MdtA	mdtA
28.3897	28.0671	28.3545	29.068	28.9931	29.0431	29.2186	28.8455	29.5665	27.9693	28.0433	28.3409	+	0.00186082	-0.764257	-7.312	P76402	P76402	UPF0339 protein YegP	yegP
30.6983	30.6348	30.6865	30.3695	30.4862	30.5433	30.4953	30.5384	30.574	30.8165	30.6741	30.6649	+	0.0194472	0.206882	3.77932	P76403	P76403	Uncharacterized protease YegQ	yegQ
27.984	27.8388	28.0474	28.0162	28.1941	28.0567	27.8547	27.8394	27.9901	27.7591	27.6623	27.4		0.181872	-0.132226	-1.61379	P76491	P76491	5-deoxynucleotidase YfbR	yfbR
25.7336	25.6404	NaN	25.6191	25.4123	25.2891	25.2863	NaN	NaN	25.7966	25.7688	25.7922		0.151804	0.246801	1.91215	P76502	P76502	Phosphohistidine phosphatase SixA	sixA
30.4268	30.2791	30.4431	30.3307	30.3873	30.4224	30.3713	30.4625	30.3788	30.4379	30.3435	30.5406		0.963499	0.00285403	0.0486914	P76506	P76506	Probable phospholipid-binding lipoprotein MlaA	mlaA
29.995	30.0275	29.8893	29.8477	30.0124	29.7895	29.9061	29.9073	29.8527	29.6908	29.7623	29.1382		0.329263	0.0873737	1.10991	P76507	P76507	Uncharacterized protein YfdI	yfdI
26.4388	26.6551	26.4931	26.2451	26.5616	NaN	26.2572	26.7007	26.5446	26.571	26.419	26.5243		0.449189	0.125674	0.868145	P76535	P76535	N-acetylmuramic acid 6-phosphate etherase	murQ
31.7726	31.6769	31.9307	31.2882	31.3977	31.4462	31.4504	31.1727	31.5237	31.8346	31.8578	31.951	+	0.00894607	0.416031	4.75377	P76536	P76536	Probable deferrochelatase/peroxidase YfeX	yfeX
28.0393	27.7729	27.8917	28.4081	27.9047	28.0646	28.1214	27.946	28.226	27.9565	28.0085	27.8924		0.250756	-0.224497	-1.34184	P76537	P76537	Uncharacterized protein YfeY	yfeY
29.1739	29.2947	29.323	29.1593	29.2487	29.3413	29.1311	29.1847	29.0436	29.2436	29.2915	29.1127		0.850002	0.0140476	0.201689	P76550	P76550	Uncharacterized protein YffS	yffS
32.3724	32.2576	32.307	32.4115	32.3011	32.2096	32.2117	32.2445	32.2865	32.1163	32.2326	32.3192		0.944923	0.00493876	0.0735187	P76558	P76558	NADP-dependent malic enzyme	maeB
29.1385	28.9537	28.9309	28.8363	29.2028	28.9755	28.6067	28.7585	28.6619	29.154	28.9604	29.1619		0.9829	0.00285912	0.022802	P76575	P76575	Uncharacterized protein YfgJ	yfgJ
31.413	31.465	31.57	31.2578	31.2422	31.3581	31.1146	31.3524	31.5686	31.2458	31.5252	31.7213	+	0.0286242	0.196622	3.34792	P76576	P76576	UPF0070 protein YfgM	yfgM
30.5897	30.6145	30.5414	30.8468	30.7529	30.6448	30.7915	30.715	30.818	30.6521	30.5756	30.6561		0.05553	-0.166314	-2.67477	P76578	P76578	Uncharacterized lipoprotein YfhM	yfhM
28.7783	28.7307	28.1723	29.2113	29.3364	29.0178	28.2639	28.4217	28.3477	28.0497	27.785	28.3475	+	0.0434905	-0.628049	-2.9143	P76621	P76621	Protein CsiD	csiD
31.795	31.8238	31.8287	31.625	31.6368	31.6208	31.5709	31.6065	31.7716	31.7445	31.9605	31.9566	+	8.24255e-05	0.188293	16.324	P76658	P76658	Bifunctional protein HldE;D-beta-D-heptose 7-phosphate kinase;D-beta-D-heptose 1-phosphate adenylyltransferase	hldE
26.1083	26.5281	26.0655	26.3187	26.5451	26.7384	27.0153	26.6651	26.7299	NaN	NaN	NaN		0.191264	-0.300105	-1.57106	P77148	P77148	Uncharacterized protein YdhS	ydhS
29.147	29.4889	29.6068	29.2374	29.1565	29.0295	28.9101	29.2816	29.0362	29.3704	29.415	29.6404		0.143933	0.273085	1.81366	P77150	P77150	Pyridoxamine kinase	pdxY
28.581	28.7614	28.625	28.7352	28.9215	28.5353	28.3343	28.5171	28.7542	28.7344	28.7114	28.581		0.578823	-0.0748367	-0.603342	P77173	P77173	Cell division protein ZipA	zipA
28.7492	28.6637	28.4461	28.3759	28.4603	28.6156	28.3757	28.4554	28.2448	28.6851	28.3679	28.4152		0.300777	0.135718	1.18736	P77202	P77202	Thiol:disulfide interchange protein DsbG	dsbG
29.6246	29.624	29.4522	29.6997	29.8269	29.9073	29.8734	29.83	30.1339	29.6453	29.5649	29.7751	+	0.0427335	-0.24431	-2.93188	P77212	P77212	Probable pyridine nucleotide-disulfide oxidoreductase RclA	rclA
30.285	30.4501	30.1207	30.3288	30.1666	30.1567	30.3225	30.2493	30.1606	30.3101	30.1746	30.157		0.571324	0.0679073	0.615827	P77247	P77247	2-deoxyglucose-6-phosphate phosphatase	yniC
28.1791	28.2289	28.1031	28.5768	28.4717	28.3215	28.1726	28.5781	28.4877	NaN	27.9277	28.1792	+	0.0257082	-0.286275	-3.46466	P77258	P77258	N-ethylmaleimide reductase	nemA
28.0017	27.8694	27.7303	27.9631	NaN	27.7811	27.8767	27.6451	27.8257	27.6834	NaN	27.3792		0.970318	-0.00492001	-0.0403925	P77279	P77279	Probable iron export ATP-binding protein FetA	fetA
NaN	28.2654	28.2888	27.7261	27.8569	27.8646	NaN	27.6446	27.8024	27.9861	28.0504	28.3223	+	0.0042885	0.46118	7.86095	P77304	P77304	Dipeptide and tripeptide permease A	dtpA
29.4891	29.3642	29.33	29.4837	29.2475	29.2332	29.4455	29.2317	29.3353	29.3804	29.3203	29.0386		0.483197	0.0729663	0.771991	P77338	P77338	Mechanosensitive channel MscK	mscK
29.036	29.0288	28.8232	29.0025	29.1564	29.1089	28.8963	28.9845	29.0504	28.8277	28.7412	28.8836		0.203117	-0.126628	-1.52011	P77348	P77348	Periplasmic murein peptide-binding protein	mppA
31.2891	31.3022	31.2773	31.2326	31.3983	31.4544	31.2528	31.1539	31.309	31.3166	31.3561	31.2523		0.341332	-0.0722631	-1.07894	P77395	P77395	Uncharacterized protein YbbN	ybbN
29.2953	29.3246	29.3596	29.3827	29.3483	29.3615	29.1258	29.5098	29.2071	29.2261	29.4371	29.4229		0.149311	-0.037639	-1.78214	P77434	P77434	Glutamate-pyruvate aminotransferase AlaC	alaC
28.7663	29.1679	29.1798	30.217	30.1794	30.3267	30.0466	30.0303	30.5586	28.5973	28.836	28.5788	+	0.00109019	-1.20302	-8.41812	P77454	P77454	Glutaminase 1	glsA1
29.9813	29.9106	29.9187	30.0032	29.9262	29.962	29.7134	30.0308	29.9566	29.965	30.0467	29.9738		0.441033	-0.0269311	-0.854404	P77488	P77488	1-deoxy-D-xylulose-5-phosphate synthase	dxs
30.3113	30.3076	30.1746	30.2616	30.3488	30.4526	30.1241	30.353	29.8955	30.3199	30.0764	29.8376		0.275582	-0.0898253	-1.26181	P77552	P77552	Uncharacterized protein YdhQ	ydhQ
31.5807	31.6031	31.4705	32.0913	32.0474	31.9456	31.505	31.6596	31.7205	31.5345	31.5608	31.7466	+	0.00131632	-0.476655	-8.01209	P77581	P77581	Succinylornithine transaminase	astC
28.1792	28.6457	28.6266	28.0567	28.4046	28.4782	27.5127	28.1748	28.1402	28.2654	28.604	28.3964		0.442156	0.170682	0.85213	P77611	P77611	Electron transport complex subunit RsxC	rsxC
28.8337	28.5568	29.0406	28.8307	28.9005	28.8595	NaN	29.0169	29.095	28.9597	28.9592	28.9736		0.725906	-0.0532633	-0.376149	P77625	P77625	Sugar phosphatase YfbT	yfbT
NaN	28.6628	28.7901	29.1861	29.2247	29.3203	29.1577	28.834	29.1514	NaN	28.6889	28.3372	+	0.00513262	-0.517241	-7.38578	P77717	P77717	Uncharacterized lipoprotein YbaY	ybaY
30.9794	31.0081	30.9403	30.9547	31.0503	31.0316	30.9361	31.0425	31.0138	31.1427	31.1214	31.0534		0.361802	-0.0362485	-1.02859	P77718	P77718	tRNA sulfurtransferase	thiI
28.8387	28.9672	28.8243	29.2323	29.3761	29.4014	29.5655	29.24	29.5761	28.8256	28.7692	28.8806	+	0.00271307	-0.459827	-6.61148	P77735	P77735	Uncharacterized oxidoreductase YajO	yajO
33.0091	33.0084	32.8851	33.2802	33.2281	33.1895	33.3768	33.3811	33.3002	33.0439	33.1156	32.9153	+	0.00560225	-0.265062	-5.42397	P77737	P77737	Oligopeptide transport ATP-binding protein OppF	oppF
26.8955	27.0601	27.0599	27.4497	27.3433	27.4582	28.0975	27.8647	27.9494	26.987	NaN	27.0872	+	0.00338371	-0.411891	-6.22869	P77739	P77739	Uncharacterized protein YniA	yniA
31.409	31.4088	31.3618	31.7512	31.598	31.5484	31.6712	31.6542	31.6909	31.4555	31.5065	31.5896	+	0.0191337	-0.239349	-3.79817	P77748	P77748	Uncharacterized protein YdiJ	ydiJ
28.8897	28.5119	28.6453	28.4443	29.0525	28.6937	28.5336	28.3499	28.4753	28.4438	28.5263	28.0827		0.829501	-0.0478732	-0.229827	P77754	P77754	Spheroplast protein Y	spy
27.2525	27.3551	27.3193	26.9344	27.3758	27.2031	26.9537	27.3607	27.577	27.1855	27.443	27.8374		0.354994	0.13785	1.04505	P77756	P77756	7-cyano-7-deazaguanine synthase	queC
30.8146	30.8403	30.8423	31.0395	30.685	30.8365	30.7649	30.9077	30.8754	30.8666	30.7905	30.8167		0.84678	-0.0212479	-0.206097	P77774	P77774	Outer membrane protein assembly factor BamB	bamB
28.2878	28.0808	27.9545	28.3473	28.2612	28.1608	28.284	28.3506	28.0753	28.1966	28.1794	27.6403		0.251697	-0.148722	-1.33867	P77775	P77775	Epimerase family protein YfcH	yfcH
29.2598	28.8411	29.1482	29.4408	29.0273	29.1048	29.2938	29.2125	29.0879	29.5761	29.164	28.8013		0.577491	-0.107937	-0.605552	P77781	P77781	1,4-dihydroxy-2-naphthoyl-CoA hydrolase	menI
32.5025	32.4482	32.5258	32.7321	32.6999	32.7005	32.6962	32.7636	32.9403	32.2731	32.4209	32.4863	+	0.000992361	-0.218665	-8.62756	P77804	P77804	Protein YdgA	ydgA
28.6649	28.7786	28.5264	28.7528	28.8505	28.8009	28.9463	29.0093	29.1896	28.5999	28.7303	28.7006		0.137691	-0.144781	-1.85187	P77808	P77808	NMN amidohydrolase-like protein YfaY	yfaY
26.814	27.031	27.1243	27.4812	27.3601	27.3873	27.4834	27.3313	27.2152	27.1494	27.0468	27.1891	+	0.0132425	-0.41979	-4.24199	P78055	P78055	Fructose-6-phosphate aldolase 1	fsaA
28.3284	28.4391	28.3361	27.8618	27.9316	NaN	28.4625	NaN	28.2753	28.483	28.7184	28.7901	+	0.00298886	0.471176	8.90282	P78067	P78067	Thiosulfate sulfurtransferase YnjE	ynjE
32.1927	32.1738	32.2946	31.9584	32.0623	32.0949	31.999	32.1664	32.0344	32.1915	32.2327	32.3521	+	0.0309123	0.181838	3.26576	Q46829	Q46829	6-phospho-beta-glucosidase BglA	bglA
30.2489	30.1204	30.222	30.7073	30.5282	30.6042	30.2433	30.437	30.7793	29.9371	30.2619	30.231	+	0.00305715	-0.416139	-6.40215	Q46845	Q46845	Disulfide-bond oxidoreductase YghU	yghU
28.4217	28.653	28.7722	28.3389	28.3915	28.418	28.3106	28.534	28.2809	28.378	28.6097	28.8906		0.0918887	0.23285	2.20743	Q46851	Q46851	L-glyceraldehyde 3-phosphate reductase	gpr
30.1202	30.3134	30.274	29.5627	29.9234	30.0148	29.8515	29.8857	30.0152	30.3256	30.1603	29.95		0.0552039	0.402223	2.68043	Q46856	Q46856	Alcohol dehydrogenase YqhD	yqhD
30.2908	30.2633	30.1403	30.8129	30.5586	30.4959	30.8491	30.5032	30.8988	30.0961	30.0651	30.0002	+	0.0219521	-0.391015	-3.64064	Q46857	Q46857	2,5-diketo-D-gluconic acid reductase A	dkgA
27.2383	26.8348	26.7503	NaN	27.1024	26.8254	26.9232	26.7316	NaN	26.9979	26.947	NaN		0.924179	-0.0227521	-0.103388	Q46861	Q46861	UPF0313 protein YgiQ	ygiQ
31.0818	31.2341	30.8925	31.045	30.9664	30.8576	31.0428	30.8787	30.9106	30.9602	30.9853	30.7738		0.372513	0.113143	1.00324	Q46868	Q46868	Uncharacterized protein YqiC	yqiC
27.6945	28.0326	27.9895	28.1613	27.8888	28.1357	28.0299	28.1783	28.3283	27.5909	28.3042	28.2449		0.317964	-0.156441	-1.13987	Q46893	Q46893	2-C-methyl-D-erythritol 4-phosphate cytidylyltransferase	ispD
30.1998	29.9449	30.1407	29.8109	29.9541	29.9333	29.8089	29.8902	29.9185	30.0088	30.0865	29.9993		0.0928585	0.195679	2.19801	Q46920	Q46920	NADPH-dependent 7-cyano-7-deazaguanine reductase	queF
27.9091	27.8412	27.9394	27.6559	27.2602	27.6204	27.4454	27.573	27.784	27.5098	27.9181	28.0637	+	0.0413916	0.384387	2.96396	Q46927	Q46927	tRNA threonylcarbamoyladenosine dehydratase	tcdA
27.1109	26.9434	27.1288	NaN	26.3514	NaN	NaN	26.7657	26.8359	26.641	27.2135	27.2791		1	0.709597	0	Q47146	Q47146	Acyl-coenzyme A dehydrogenase	fadE
27.4931	27.5523	27.4825	27.5369	27.7625	27.4414	27.828	27.9765	27.6167	27.7182	27.2931	27.6062		0.507528	-0.0709743	-0.726933	Q47147	Q47147	Putative glutamine amidotransferase YafJ	yafJ
NaN	26.3397	26.3066	NaN	26.5095	26.6213	26.4079	26.7505	26.8825	26.7176	26.3023	26.335		0.0533742	-0.242205	-4.15323	Q47622	Q47622	Peptide transport periplasmic protein SapA	sapA
29.7297	29.5938	29.4372	29.709	29.5518	29.5652	29.3715	29.5688	29.5889	29.3675	29.5019	29.7973		0.835741	-0.021759	-0.22124	Q57261	Q57261	tRNA pseudouridine synthase D	truD
30.1532	30.2416	30.2592	30.6041	30.3703	30.7424	30.1349	30.4046	30.4733	29.6685	30.149	30.1553	+	0.0354412	-0.354239	-3.12249	Q59385;A0A385XJA3	Q59385	Copper-exporting P-type ATPase A	copA
28.5214	28.651	28.6113	28.4635	28.7757	28.81	28.7817	28.8401	28.6855	28.7808	28.5357	28.6133		0.490491	-0.0884883	-0.758306	Q93K97	Q93K97	ADP-ribose pyrophosphatase	nudF

## Sheet: sig up relA vs WT
Significant	-LOG(P-value)	Difference	Protein IDs	Majority protein IDs	Protein names	Gene names	Student's T-test p-value relA_WT	Student's T-test Difference relA_WT	Student's T-test Test statistic relA_WT	LFQ intensity dR1	LFQ intensity dR2	LFQ intensity dR3	LFQ intensity MG1	LFQ intensity MG2	LFQ intensity MG3	LFQ intensity pheS1	LFQ intensity pheS2	LFQ intensity pheS3	LFQ intensity pheSdR1	LFQ intensity pheSdR2	LFQ intensity pheSdR3
+	4.62363	1.98624	P0AE70	P0AE70	mRNA interferase MazF	mazF	2.37888e-05	1.98624	22.3357	28.3772	28.27	28.4178	26.2187	26.4122	26.4755	NaN	NaN	NaN	28.2172	28.3548	28.4744
+	4.63044	1.731	P0AEY3	P0AEY3	Nucleoside triphosphate pyrophosphohydrolase	mazG	2.34183e-05	1.731	22.4241	30.362	30.2486	30.2446	28.5647	28.6643	28.4332	27.9677	28.1984	28.3775	30.2369	30.3152	30.2435
+	2.82167	1.46149	P0AEE5	P0AEE5	D-galactose-binding periplasmic protein	mglB	0.00150776	1.46149	7.73064	30.7028	30.6251	30.5987	28.8165	29.4321	29.2935	28.9516	29.3406	29.3794	30.4853	30.802	30.3365
+	3.52391	1.36668	P68187	P68187	Maltose/maltodextrin import ATP-binding protein MalK	malK	0.000299287	1.36668	11.7585	29.1487	28.9036	29.2509	27.631	27.7602	27.8119	27.1433	27.4019	27.3935	28.2369	28.1992	28.3221
+	4.47683	1.05088	P0A853	P0A853	Tryptophanase	tnaA	3.33561e-05	1.05088	20.5131	32.3695	32.3827	32.4021	31.2505	31.4244	31.3268	30.8778	31.0608	31.1229	32.0546	32.5022	32.3745
+	4.16162	0.982564	P0AEX9	P0AEX9	Maltose-binding periplasmic protein	malE	6.89259e-05	0.982564	17.0796	32.9921	33.0026	33.1364	31.9932	32.095	32.0952	31.6839	31.6681	31.6998	32.698	33.0369	32.7502
+	1.96756	0.746131	P14175	P14175	Glycine betaine/L-proline transport ATP-binding protein ProV	proV	0.0107756	0.746131	4.50568	29.3168	29.2945	29.7119	28.7305	28.839	28.5154	28.6538	28.3034	27.9828	29.365	29.598	29.5536
+	2.21087	0.714357	P22564	P22564	Non-specific ribonucleoside hydrolase RihC	rihC	0.00615357	0.714357	5.28397	27.7898	27.4796	27.5021	26.847	26.7349	27.0466	NaN	26.9697	26.8335	27.3812	27.435	27.2779
+	2.54379	0.709916	P03841	P03841	Maltose operon periplasmic protein	malM	0.00285896	0.709916	6.51895	30.1247	30.2125	30.2779	29.3609	29.6893	29.4351	28.9278	28.8862	28.9842	29.6071	30.2137	29.6458
+	2.58484	0.682716	P0AC38	P0AC38	Aspartate ammonia-lyase	aspA	0.00260112	0.682716	6.68675	31.4572	31.7289	31.697	30.8365	30.9793	31.0192	30.5067	30.3426	30.7737	31.4625	31.7559	31.7728
+	2.89358	0.663538	P27550	P27550	Acetyl-coenzyme A synthetase	acs	0.00127767	0.663538	8.07508	31.1026	31.0135	31.2699	30.4625	30.5239	30.4089	30.2056	30.1739	30.1133	30.8735	30.9635	30.9835
+	1.12934	0.650586	P04391	P04391	Ornithine carbamoyltransferase chain I	argI	0.0742435	0.650586	2.4014	28.6214	28.5457	28.6349	27.4121	28.2471	28.1911	33.5669	31.1519	33.7536	28.6642	28.5213	27.7049
+	4.46646	0.623276	P0AB77	P0AB77	2-amino-3-ketobutyrate coenzyme A ligase	kbl	3.41615e-05	0.623276	20.3902	31.6291	31.5373	31.5971	30.9442	30.9927	30.9567	30.904	30.6998	30.7041	31.5405	31.4882	31.3346
+	3.5591	0.59424	P0AAD6	P0AAD6	Serine transporter	sdaC	0.000275995	0.59424	12.0048	29.3066	29.3712	29.3318	28.6933	28.8338	28.6998	28.5845	28.6846	28.1839	29.6249	29.4137	29.4469
+	2.37907	0.580027	P39396	P39396	Inner membrane protein YjiY	yjiY	0.00417766	0.580027	5.88106	28.2929	28.0084	28.179	27.674	27.4876	27.5785	27.5771	27.5171	27.858	28.2176	28.064	28.3032
+	3.65905	0.573268	P07913	P07913	L-threonine 3-dehydrogenase	tdh	0.000219257	0.573268	12.7317	31.3303	31.3351	31.2093	30.7533	30.6917	30.7098	30.8247	30.5026	30.6511	31.2885	31.2332	31.0947
+	2.47849	0.571737	P09147	P09147	UDP-glucose 4-epimerase	galE	0.00332282	0.571737	6.25943	31.1577	31.1907	31.4442	30.704	30.7058	30.6677	30.6634	30.6748	30.8346	31.1748	31.6234	31.3683
+	3.22605	0.570629	P25553	P25553	Lactaldehyde dehydrogenase	aldA	0.000594225	0.570629	9.85697	32.8318	32.7762	32.9643	32.2769	32.2666	32.317	31.9374	31.9923	32.1187	32.606	32.8112	32.697
+	1.89108	0.549207	P0ADF8	P0ADF8	Acetolactate synthase isozyme 1 small subunit	ilvN	0.0128506	0.549207	4.27971	30.1409	29.891	30.0164	29.2613	29.6153	29.5241	29.8945	29.4969	29.8948	29.7651	29.806	29.8612
+	3.44809	0.545621	P16095;P42630	P16095	L-serine dehydratase 1	sdaA	0.000356377	0.545621	11.244	29.608	29.5894	29.7409	29.0982	29.0865	29.1168	28.847	28.8402	29.1975	29.352	29.4841	29.2646
+	1.39167	0.532851	P0A998	P0A998	Bacterial non-heme ferritin	ftnA	0.040582	0.532851	2.9839	30.0381	30.2182	30.205	29.2847	29.7605	29.8176	29.8847	29.3733	29.6575	30.2548	30.3769	30.4695
+	2.43197	0.526178	P0AFM2	P0AFM2	Glycine betaine-binding periplasmic protein	proX	0.00369851	0.526178	6.07993	30.7186	30.6269	30.527	30.0001	30.225	30.0688	29.7832	29.8933	30.0285	30.491	30.413	29.9894
+	1.40359	0.501654	P0A6T3	P0A6T3	Galactokinase	galK	0.0394832	0.501654	3.01173	29.5166	29.0105	29.4878	28.8933	28.8129	28.8038	28.7811	28.6482	28.9763	29.646	29.5113	29.2062
+	2.12997	0.491476	P0A8N5	P0A8N5	Lysine--tRNA ligase, heat inducible	lysU	0.00741366	0.491476	5.01458	31.2365	31.1403	31.3365	30.5986	30.7669	30.8734	30.6603	30.5933	30.715	30.9823	31.238	31.0304
+	2.23322	0.490249	P37440	P37440	Oxidoreductase UcpA	ucpA	0.00584491	0.490249	5.36036	29.0523	29.0943	29.307	28.7204	28.5697	28.6928	28.4432	28.3574	28.4793	28.9465	28.9506	28.9377
+	2.52449	0.471176	P78067	P78067	Thiosulfate sulfurtransferase YnjE	ynjE	0.00298886	0.471176	8.90282	28.3284	28.4391	28.3361	27.8618	27.9316	NaN	28.4625	NaN	28.2753	28.483	28.7184	28.7901
+	2.36769	0.46118	P77304	P77304	Dipeptide and tripeptide permease A	dtpA	0.0042885	0.46118	7.86095	NaN	28.2654	28.2888	27.7261	27.8569	27.8646	NaN	27.6446	27.8024	27.9861	28.0504	28.3223
+	2.52769	0.447552	P0A7D4	P0A7D4	Adenylosuccinate synthetase	purA	0.00296694	0.447552	6.45412	35.5671	35.6626	35.6519	35.063	35.1994	35.2765	35.0405	35.0821	35.1923	35.4689	35.5546	35.6402
+	1.46595	0.443082	P75867	P75867	Putative Lon protease homolog	ycbZ	0.0342021	0.443082	3.15945	28.2494	28.1908	28.4075	27.596	27.917	28.0056	28.0123	28.1764	28.2392	28.3601	28.3167	28.5242
+	1.84788	0.438843	P08192	P08192	Bifunctional protein FolC;Folylpolyglutamate synthase;Dihydrofolate synthase	folC	0.0141946	0.438843	4.15569	29.8919	29.792	30.0066	29.622	29.4179	29.3341	29.8044	29.9187	29.7831	29.9882	30.1394	30.1258
+	2.77467	0.429464	P15640	P15640	Phosphoribosylamine--glycine ligase	purD	0.00168007	0.429464	7.51273	34.0433	33.9997	34.1229	33.621	33.5516	33.7049	33.3114	33.4202	33.5607	33.8614	33.9751	33.9179
+	2.90724	0.426145	P08142	P08142	Acetolactate synthase isozyme 1 large subunit	ilvB	0.0012381	0.426145	8.14206	31.7097	31.5766	31.5729	31.2123	31.2276	31.1408	31.395	31.1731	31.5415	31.3926	31.5031	31.3834
+	2.43034	0.418729	P09549	P09549	Cell division protein DedD	dedD	0.00371243	0.418729	6.07372	28.0814	28.2704	28.1504	27.6838	27.737	27.8253	27.7025	28.0568	27.9418	27.9187	28.031	28.2228
+	2.04837	0.416031	P76536	P76536	Probable deferrochelatase/peroxidase YfeX	yfeX	0.00894607	0.416031	4.75377	31.7726	31.6769	31.9307	31.2882	31.3977	31.4462	31.4504	31.1727	31.5237	31.8346	31.8578	31.951
+	3.0044	0.415227	P07014	P07014	Succinate dehydrogenase iron-sulfur subunit	sdhB	0.000989925	0.415227	8.6331	33.3108	33.2757	33.415	32.8785	32.9607	32.9167	32.7843	32.741	32.736	33.3199	33.3188	33.2368
+	3.49678	0.411222	P22259	P22259	Phosphoenolpyruvate carboxykinase [ATP]	pckA	0.000318584	0.411222	11.5718	33.3185	33.3414	33.3975	32.9062	32.9239	32.9936	32.8837	33.0053	32.9627	33.1552	33.4801	33.3697
+	1.74255	0.406941	P24215	P24215	Mannonate dehydratase	uxuA	0.0180907	0.406941	3.86367	29.2059	29.1306	29.4155	28.9555	28.8339	28.7419	28.9089	28.9851	28.9748	29.2295	29.2379	29.2611
+	1.38309	0.384387	Q46927	Q46927	tRNA threonylcarbamoyladenosine dehydratase	tcdA	0.0413916	0.384387	2.96396	27.9091	27.8412	27.9394	27.6559	27.2602	27.6204	27.4454	27.573	27.784	27.5098	27.9181	28.0637
+	1.499	0.378435	P0AGG0	P0AGG0	Thiamine-monophosphate kinase	thiL	0.0316958	0.378435	3.81429	25.8217	25.8257	25.7981	NaN	25.3045	25.569	25.9427	NaN	NaN	25.8848	25.6383	25.8026
+	1.94802	0.365001	P0A9X9	P0A9X9	Cold shock protein CspA	cspA	0.0112715	0.365001	4.44715	31.4836	31.4296	31.6272	31.1723	31.2332	31.0398	30.9646	30.4463	30.7079	31.9944	31.9507	31.9168
+	3.30691	0.355506	P22634	P22634	Glutamate racemase	murI	0.000493273	0.355506	10.3423	28.8685	28.8727	28.7985	28.4494	28.5344	28.4895	28.4343	28.4611	28.4778	28.9052	28.9864	28.9609
+	2.67364	0.342264	P00452	P00452	Ribonucleoside-diphosphate reductase 1 subunit alpha	nrdA	0.00212013	0.342264	7.06262	33.3698	33.3794	33.4775	32.9984	33.0998	33.1018	33.0663	33.1203	33.2066	33.2858	33.4342	33.3708
+	3.10983	0.339855	P0A953	P0A953	3-oxoacyl-[acyl-carrier-protein] synthase 1	fabB	0.000776548	0.339855	9.19657	33.289	33.1962	33.194	32.8866	32.9205	32.8525	32.7898	32.728	32.7622	33.1748	33.2248	33.2743
+	3.02909	0.33886	P06996	P06996	Outer membrane protein C	ompC	0.00093521	0.33886	8.76214	30.7843	30.8432	30.7915	30.4003	30.4927	30.5095	30.271	30.4815	30.1414	30.5822	30.5182	30.5905
+	1.79454	0.335493	P32695	P32695	tRNA-dihydrouridine synthase A	dusA	0.0160493	0.335493	4.00604	29.7712	29.9107	29.8593	29.3765	29.6279	29.5303	29.7331	29.488	29.5584	29.8903	30.0576	30.0627
+	1.63517	0.320758	P0A6Y5	P0A6Y5	33 kDa chaperonin	hslO	0.0231648	0.320758	3.58014	31.5996	31.5909	31.5801	31.1042	31.2927	31.4113	31.1664	31.2259	31.3204	31.3774	31.4443	31.4237
+	2.09251	0.31639	P0ACC7	P0ACC7	Bifunctional protein GlmU;UDP-N-acetylglucosamine pyrophosphorylase;Glucosamine-1-phosphate N-acetyltransferase	glmU	0.0080814	0.31639	4.89355	31.7843	31.9639	31.9215	31.5031	31.6119	31.6055	31.615	31.5122	31.5646	31.8537	31.9908	31.8714
+	4.4489	0.315702	P0A6Q3	P0A6Q3	3-hydroxydecanoyl-[acyl-carrier-protein] dehydratase	fabA	3.5571e-05	0.315702	20.1834	32.9891	32.98	33.0051	32.7024	32.6683	32.6563	32.7357	32.6323	32.6579	33.0806	32.954	32.8958
+	2.26855	0.314562	P37647	P37647	2-dehydro-3-deoxygluconokinase	kdgK	0.0053883	0.314562	5.48291	30.0652	30.0627	30.1561	29.7161	29.749	29.8751	29.8098	29.8528	29.8651	29.8985	30.2166	30.2536
+	3.1514	0.299895	P15639	P15639	Bifunctional purine biosynthesis protein PurH;Phosphoribosylaminoimidazolecarboxamide formyltransferase;IMP cyclohydrolase	purH	0.000705672	0.299895	9.42789	34.6987	34.6699	34.6678	34.4081	34.3185	34.4101	34.2546	34.2605	34.2853	34.5138	34.6334	34.6023
+	1.87668	0.296397	P0ADN2	P0ADN2	UPF0438 protein YifE	yifE	0.0132836	0.296397	4.23811	32.6355	32.6512	32.5428	32.1993	32.4088	32.3321	32.1407	32.1892	32.0811	32.5411	32.5811	32.3757
+	1.87915	0.292801	P46118	P46118	HTH-type transcriptional regulator HexR	hexR	0.0132083	0.292801	4.24522	26.6505	26.5985	26.4659	26.2842	26.3482	26.2041	26.3919	26.2242	NaN	26.197	26.7908	NaN
+	2.14566	0.288668	P0A6E6	P0A6E6	ATP synthase epsilon chain	atpC	0.00715057	0.288668	5.06597	33.2406	33.2774	33.368	32.9885	33.0878	32.9437	32.8824	33.1233	33.1115	33.1692	33.3302	33.2843
+	2.82239	0.28842	P0AFG3	P0AFG3	2-oxoglutarate dehydrogenase E1 component	sucA	0.00150525	0.28842	7.73403	33.9438	33.9259	34.0226	33.7189	33.6427	33.6655	33.4524	33.5513	33.5538	33.8639	33.9875	33.8478
+	4.20582	0.288325	P23538	P23538	Phosphoenolpyruvate synthase	ppsA	6.22563e-05	0.288325	17.5247	32.5048	32.5334	32.5107	32.2091	32.2195	32.2552	32.213	32.3642	32.4745	32.5041	32.5838	32.6447
+	2.51141	0.281336	P33221	P33221	Phosphoribosylglycinamide formyltransferase 2	purT	0.00308028	0.281336	6.38913	33.5858	33.4745	33.5134	33.2983	33.2344	33.1969	33.1128	33.1187	33.1272	33.4621	33.4479	33.4909
+	2.60744	0.281054	P00490	P00490	Maltodextrin phosphorylase	malP	0.0024692	0.281054	6.78075	33.5459	33.5527	33.5749	33.1974	33.3304	33.3025	33.0998	33.0474	33.1121	33.2426	33.3568	33.3823
+	2.17622	0.278653	P0AC41	P0AC41	Succinate dehydrogenase flavoprotein subunit	sdhA	0.00666472	0.278653	5.16723	33.7505	33.8041	33.8351	33.4423	33.5046	33.6068	33.222	33.2291	33.3999	33.7052	33.8898	33.7726
+	1.92839	0.275304	P0A9W3	P0A9W3	Energy-dependent translational throttle protein EttA	ettA	0.0117926	0.275304	4.38891	33.8435	33.9582	33.9703	33.5986	33.6029	33.7446	33.5634	33.5928	33.605	33.8516	33.9529	33.8246
+	1.99498	0.272962	P37692	P37692	ADP-heptose--LPS heptosyltransferase 2	rfaF	0.0101163	0.272962	4.58876	28.5636	28.5334	28.3873	28.2156	28.266	28.1838	28.3732	28.3139	28.0131	28.4274	28.3348	28.3126
+	2.1881	0.254727	P67826	P67826	Copper homeostasis protein CutC	cutC	0.0064848	0.254727	5.20703	28.5414	28.5785	28.5345	28.3873	28.2298	28.2732	28.2763	28.467	28.3901	28.5977	28.5565	28.5946
+	2.46832	0.254545	P04079	P04079	GMP synthase [glutamine-hydrolyzing]	guaA	0.00340158	0.254545	6.21979	35.0714	35.06	35.1196	34.9015	34.7833	34.8025	34.932	34.9831	34.9157	35.2205	35.1981	35.2323
+	2.36366	0.25393	P0AG16	P0AG16	Amidophosphoribosyltransferase	purF	0.00432851	0.25393	5.82418	33.0356	32.9203	33.0364	32.7836	32.718	32.7289	32.5838	32.7002	32.6762	33.0604	32.9188	32.9358
+	2.22971	0.247711	P00963	P00963	Aspartate--ammonia ligase	asnA	0.00589233	0.247711	5.34831	34.2837	34.3754	34.266	34.0737	34.1076	34.0007	33.8009	33.7866	33.8937	34.162	34.0932	34.2
+	3.09817	0.247431	P08622	P08622	Chaperone protein DnaJ	dnaJ	0.00079769	0.247431	9.13259	32.0436	32.1072	32.0947	31.8001	31.8653	31.8377	31.7839	31.9041	31.8827	32.1179	32.1499	32.2541
+	2.62155	0.234737	P0AGE9	P0AGE9	Succinyl-CoA ligase [ADP-forming] subunit alpha	sucD	0.00239028	0.234737	6.83998	34.279	34.331	34.2181	34.0604	34.0399	34.0235	33.7521	33.8195	33.9624	34.1505	34.1561	34.0261
+	2.62954	0.222921	P0AG27	P0AG27	Uncharacterized protein YibN	yibN	0.00234673	0.222921	6.87372	31.8614	31.8532	31.7669	31.5855	31.6012	31.6261	31.3549	31.4902	31.452	31.881	31.6707	31.6795
+	3.28845	0.21103	P0AGJ9	P0AGJ9	Tyrosine--tRNA ligase	tyrS	0.000514698	0.21103	10.2295	33.1268	33.1428	33.1741	32.9411	32.9086	32.9609	32.8225	32.9608	32.9911	33.0924	33.2138	33.1253
+	4.08394	0.188293	P76658	P76658	Bifunctional protein HldE;D-beta-D-heptose 7-phosphate kinase;D-beta-D-heptose 1-phosphate adenylyltransferase	hldE	8.24255e-05	0.188293	16.324	31.795	31.8238	31.8287	31.625	31.6368	31.6208	31.5709	31.6065	31.7716	31.7445	31.9605	31.9566

## Sheet: sig down relA vs WT
Significant	-LOG(P-value)	Difference	Protein IDs	Majority protein IDs	Protein names	Gene names	Student's T-test p-value relA_WT	Student's T-test Difference relA_WT	Student's T-test Test statistic relA_WT	LFQ intensity dR1	LFQ intensity dR2	LFQ intensity dR3	LFQ intensity MG1	LFQ intensity MG2	LFQ intensity MG3	LFQ intensity pheS1	LFQ intensity pheS2	LFQ intensity pheS3	LFQ intensity pheSdR1	LFQ intensity pheSdR2	LFQ intensity pheSdR3
+	3.40955	-0.199474	P23847	P23847	Periplasmic dipeptide transport protein	dppA	0.000389452	-0.199474	-10.9907	34.4616	34.4897	34.5084	34.6677	34.6818	34.7087	34.6526	34.7167	34.5904	34.4744	34.3487	34.3996
+	3.00333	-0.218665	P77804	P77804	Protein YdgA	ydgA	0.000992361	-0.218665	-8.62756	32.5025	32.4482	32.5258	32.7321	32.6999	32.7005	32.6962	32.7636	32.9403	32.2731	32.4209	32.4863
+	2.60418	-0.22494	P00864	P00864	Phosphoenolpyruvate carboxylase	ppc	0.00248785	-0.22494	-6.76708	35.0438	35.0368	35.0038	35.1921	35.2752	35.2919	35.2525	35.2877	35.2273	35.036	34.9632	34.9136
+	2.67202	-0.232072	P0ADR8	P0ADR8	LOG family protein YgdH	ygdH	0.00212805	-0.232072	-7.05561	30.7362	30.7449	30.7802	30.9267	31.0243	31.0065	31.0204	30.9644	31.1511	30.7156	30.7799	30.7814
+	3.52555	-0.232765	P0A6V1	P0A6V1	Glucose-1-phosphate adenylyltransferase	glgC	0.000298163	-0.232765	-11.7698	30.7162	30.7102	30.766	30.9497	30.9801	30.9609	31.0856	31.0444	31.163	30.6675	30.5622	30.6477
+	2.85599	-0.235546	P0A6T5	P0A6T5	GTP cyclohydrolase 1	folE	0.00139319	-0.235546	-7.89334	32.6384	32.6238	32.5907	32.9033	32.8144	32.8418	32.7978	33.0466	32.9413	32.7323	32.6467	32.6396
+	2.27675	-0.243081	P33362	P33362	Putative osmoprotectant uptake system substrate-binding protein OsmF	osmF	0.00528745	-0.243081	-5.51169	29.6191	29.5487	29.5478	29.7516	29.8806	29.8127	29.8877	29.8853	29.9699	29.275	29.3755	29.3641
+	2.83343	-0.24734	P04825	P04825	Aminopeptidase N	pepN	0.00146748	-0.24734	-7.78605	33.2201	33.2689	33.3229	33.5247	33.496	33.5333	33.5451	33.5205	33.521	33.184	33.2312	33.2806
+	2.74473	-0.250534	P09373	P09373	Formate acetyltransferase 1	pflB	0.00179998	-0.250534	-7.37677	35.6588	35.7311	35.662	35.9673	35.8867	35.9494	36.0485	35.825	35.9959	35.593	35.6676	35.7138
+	2.29347	-0.256533	P0A6E4	P0A6E4	Argininosuccinate synthase	argG	0.00508779	-0.256533	-5.57071	32.4021	32.3131	32.2456	32.5724	32.5653	32.5928	34.1832	33.1529	34.4128	32.4792	32.277	32.4248
+	3.15213	-0.260555	P00509	P00509	Aspartate aminotransferase	aspC	0.000704486	-0.260555	-9.432	33.7656	33.7538	33.6898	34.021	33.9712	33.9988	34.0451	33.9162	33.9211	33.7655	33.75	33.7313
+	4.08815	-0.263387	P33195	P33195	Glycine dehydrogenase (decarboxylating)	gcvP	8.16306e-05	-0.263387	-16.364	34.0298	34.0533	34.0254	34.3197	34.3052	34.2738	34.1243	34.2057	34.1629	33.9425	34.0325	33.9964
+	2.25164	-0.265062	P77737	P77737	Oligopeptide transport ATP-binding protein OppF	oppF	0.00560225	-0.265062	-5.42397	33.0091	33.0084	32.8851	33.2802	33.2281	33.1895	33.3768	33.3811	33.3002	33.0439	33.1156	32.9153
+	2.3966	-0.268454	P23836	P23836	Transcriptional regulatory protein PhoP	phoP	0.00401232	-0.268454	-5.94638	32.1404	32.2387	32.262	32.5067	32.4312	32.5086	32.5458	32.4658	32.603	32.2204	32.2453	32.3308
+	2.91699	-0.269337	P0C8J8	P0C8J8	D-tagatose-1,6-bisphosphate aldolase subunit GatZ	gatZ	0.00121062	-0.269337	-8.19015	32.0754	32.1439	32.0626	32.3523	32.3336	32.404	32.1493	32.3068	32.3231	31.8715	31.9606	32.3452
+	3.20923	-0.272593	P00934	P00934	Threonine synthase	thrC	0.000617695	-0.272593	-9.75871	33.1236	33.1729	33.1032	33.4433	33.3863	33.3878	33.326	33.3488	33.4826	32.8875	33.1662	32.9705
+	2.07838	-0.274055	P61320	P61320	Outer-membrane lipoprotein LolB	lolB	0.00834872	-0.274055	-4.84846	29.6829	29.7892	29.6654	29.955	29.9364	30.0683	29.8534	29.9091	29.8351	29.5208	29.6565	29.668
+	2.78028	-0.276381	P0ADX1	P0ADX1	Protein YhfA	yhfA	0.00165851	-0.276381	-7.53846	29.4519	29.4243	29.4011	29.6431	29.7594	29.7039	29.6757	29.5402	29.5607	29.3042	29.2889	29.1484
+	2.1947	-0.282445	P06149	P06149	D-lactate dehydrogenase	dld	0.00638706	-0.282445	-5.22923	31.3081	31.2089	31.1607	31.4782	31.5727	31.4742	31.656	31.548	31.4268	31.1408	31.0424	31.1356
+	1.96427	-0.282615	P33018	P33018	S-formylglutathione hydrolase YeiG	yeiG	0.0108575	-0.282615	-4.49579	27.4268	27.4885	27.6295	27.8055	27.7618	27.8253	27.6273	27.7813	27.5989	27.5691	27.4709	27.6115
+	2.45264	-0.284436	P04846	P04846	Lipoprotein 28	nlpA	0.0035266	-0.284436	-6.15915	28.7704	28.7816	28.7138	28.9918	29.0057	29.1216	29.432	29.3413	29.6234	28.5818	28.7712	28.7618
+	2.35257	-0.293149	P09832;P37127	P09832	Glutamate synthase [NADPH] small chain	gltD	0.00444044	-0.293149	-5.78353	32.8592	32.9112	32.9229	33.2536	33.0995	33.2196	33.2588	33.4062	33.3893	32.807	32.8559	33.0128
+	2.51536	-0.296577	P64451	P64451	Uncharacterized lipoprotein YdcL	ydcL	0.00305238	-0.296577	-6.40485	30.2526	30.2101	30.3028	30.4773	30.6001	30.5779	30.424	30.6569	30.7012	30.3871	30.3414	30.5147
+	2.01249	-0.298408	P29217	P29217	UPF0502 protein YceH	yceH	0.00971653	-0.298408	-4.6424	29.6133	29.7467	29.7997	30.0832	29.9829	29.9887	30.151	29.9427	30.1095	29.942	29.9146	30.0426
+	2.60732	-0.301556	P06999	P06999	ATP-dependent 6-phosphofructokinase isozyme 2	pfkB	0.00246991	-0.301556	-6.78022	31.3454	31.2494	31.401	31.6342	31.626	31.6402	31.4865	31.6155	31.7056	31.3241	31.3949	31.3596
+	2.20019	-0.303254	P15067	P15067	Glycogen debranching enzyme	glgX	0.00630685	-0.303254	-5.24775	27.524	27.5928	27.5685	27.7681	27.9553	27.8717	27.9987	28.0368	27.9394	27.4107	27.7212	27.816
+	2.53747	-0.307378	P0AFH8	P0AFH8	Osmotically-inducible protein Y	osmY	0.00290088	-0.307378	-6.49342	33.4248	33.4081	33.3259	33.6362	33.7604	33.6843	33.7392	33.5637	33.7793	33.2584	33.0416	32.6628
+	2.90149	-0.319043	P0AEM9	P0AEM9	Cystine-binding periplasmic protein	fliY	0.0012546	-0.319043	-8.1138	32.628	32.6421	32.7036	32.9242	33.0339	32.9726	33.0132	32.9413	33.1193	32.4918	32.5593	32.4964
+	2.40033	-0.332762	P18843	P18843	NH(3)-dependent NAD(+) synthetase	nadE	0.00397801	-0.332762	-5.96034	32.7132	32.6414	32.6281	33.0913	32.9346	32.955	32.943	32.9876	33.1325	32.5721	32.6919	32.7545
+	3.36574	-0.334865	P0AFB8	P0AFB8	Nitrogen regulation protein NR(I)	glnG	0.000430789	-0.334865	-10.7094	30.7894	30.8524	30.7709	31.1746	31.1087	31.1341	30.8678	31.0509	30.9156	30.9124	30.6607	30.6139
+	3.21532	-0.341717	P0A9G6	P0A9G6	Isocitrate lyase	aceA	0.000609092	-0.341717	-9.79418	34.4613	34.4777	34.5399	34.8804	34.7928	34.8308	34.5822	34.6837	34.9529	34.2917	34.4561	34.3765
+	1.76082	-0.343712	P0A759	P0A759	Glucosamine-6-phosphate deaminase	nagB	0.0173451	-0.343712	-3.91332	29.5593	29.3855	29.2873	29.7134	29.721	29.8288	29.5531	29.6112	29.3998	29.2102	29.3904	29.4854
+	2.61234	-0.346865	P0ABH9	P0ABH9	ATP-dependent Clp protease ATP-binding subunit ClpA	clpA	0.00244149	-0.346865	-6.80127	31.5473	31.5164	31.4313	31.9162	31.7895	31.8298	32.5677	31.9465	32.5015	31.5452	31.3491	31.3597
+	2.48449	-0.351412	P23843	P23843	Periplasmic oligopeptide-binding protein	oppA	0.00327722	-0.351412	-6.28291	36.2095	36.3558	36.283	36.5641	36.688	36.6505	36.7384	36.6323	36.7333	36.3323	36.2749	36.296
+	4.10579	-0.374893	P09831	P09831	Glutamate synthase [NADPH] large chain	gltB	7.83813e-05	-0.374893	-16.5331	35.3568	35.3647	35.3182	35.7314	35.6874	35.7457	35.7339	35.833	35.9324	35.2792	35.3998	35.3846
+	2.96909	-0.377111	P27249	P27249	Bifunctional uridylyltransferase/uridylyl-removing enzyme;[Protein-PII] uridylyltransferase;[Protein-PII]-UMP uridylyl-removing enzyme	glnD	0.00107377	-0.377111	-8.45159	28.9383	28.9539	28.9383	29.3469	29.2342	29.3808	29.2563	29.3783	29.2517	28.9282	29.0882	28.9214
+	4.76917	-0.377246	P00547	P00547	Homoserine kinase	thrB	1.70151e-05	-0.377246	-24.3001	31.111	31.0657	31.0663	31.4509	31.4648	31.459	31.5154	31.5697	31.6236	31.1427	31.1005	31.1894
+	3.16201	-0.383748	P00561	P00561	Bifunctional aspartokinase/homoserine dehydrogenase 1;Aspartokinase;Homoserine dehydrogenase	thrA	0.000688632	-0.383748	-9.48782	33.7148	33.8261	33.8431	34.1805	34.184	34.1708	34.2103	34.3193	34.2336	33.8335	33.9755	33.8793
+	2.24346	-0.383896	P37645	P37645	Uncharacterized protein YhjG	yhjG	0.00570868	-0.383896	-7.11704	26.8796	NaN	27.0087	27.3562	27.3357	27.2922	27.8026	27.4232	27.5262	26.8313	26.8926	26.8204
+	1.61537	-0.389256	P33650	P33650	Ferrous iron transport protein B	feoB	0.0242457	-0.389256	-3.52931	29.2988	29.4643	29.2086	29.6386	29.6259	29.875	30.0779	29.8365	30.1849	29.012	28.8211	29.1368
+	2.20244	-0.390497	P0C0L7	P0C0L7	Proline/betaine transporter	proP	0.00627418	-0.390497	-5.25538	31.0779	31.1654	31.1941	31.4067	31.6188	31.5834	31.5231	31.6393	31.6489	31.1322	31.1577	31.2422
+	1.65852	-0.391015	Q46857	Q46857	2,5-diketo-D-gluconic acid reductase A	dkgA	0.0219521	-0.391015	-3.64064	30.2908	30.2633	30.1403	30.8129	30.5586	30.4959	30.8491	30.5032	30.8988	30.0961	30.0651	30.0002
+	1.90555	-0.398419	P06136	P06136	Cell division protein FtsQ	ftsQ	0.0124293	-0.398419	-5.40298	26.8002	26.6516	26.694	27.1764	27.051	NaN	26.7767	26.6691	NaN	NaN	27.1497	26.8212
+	2.65956	-0.403041	P25526	P25526	Succinate-semialdehyde dehydrogenase [NADP(+)] GabD	gabD	0.00219	-0.403041	-7.00182	31.5977	31.7517	31.617	32.0402	32.1191	32.0162	31.674	31.8733	31.771	31.5134	31.3398	31.4693
+	2.47061	-0.411891	P77739	P77739	Uncharacterized protein YniA	yniA	0.00338371	-0.411891	-6.22869	26.8955	27.0601	27.0599	27.4497	27.3433	27.4582	28.0975	27.8647	27.9494	26.987	NaN	27.0872
+	1.46731	-0.415473	P05020	P05020	Dihydroorotase	pyrC	0.034095	-0.415473	-3.16272	32.7696	32.597	32.5366	33.2663	32.9868	32.8966	33.1874	33.0611	32.9905	33.0029	32.8029	32.8717
+	1.4803	-0.415789	P30855	P30855	Sensor protein EvgS	evgS	0.0330899	-0.415789	-3.19399	27.8291	27.6716	27.4399	28.1773	28.057	27.9537	28.2553	28.049	27.8201	27.5951	27.348	27.3367
+	2.51468	-0.416139	Q46845	Q46845	Disulfide-bond oxidoreductase YghU	yghU	0.00305715	-0.416139	-6.40215	30.2489	30.1204	30.222	30.7073	30.5282	30.6042	30.2433	30.437	30.7793	29.9371	30.2619	30.231
+	3.02129	-0.416559	P10902	P10902	L-aspartate oxidase	nadB	0.000952156	-0.416559	-8.7212	31.1091	30.986	31.0537	31.5297	31.431	31.4378	31.3395	31.3661	31.3965	31.2247	31.4368	31.346
+	2.23014	-0.418882	P08997	P08997	Malate synthase A	aceB	0.0058865	-0.418882	-5.34978	33.9013	33.7449	33.9209	34.3838	34.2322	34.2078	34.0424	34.2127	34.2041	33.8932	33.9065	33.9206
+	1.87803	-0.41979	P78055	P78055	Fructose-6-phosphate aldolase 1	fsaA	0.0132425	-0.41979	-4.24199	26.814	27.031	27.1243	27.4812	27.3601	27.3873	27.4834	27.3313	27.2152	27.1494	27.0468	27.1891
+	1.71783	-0.428159	P15877	P15877	Quinoprotein glucose dehydrogenase	gcd	0.0191502	-0.428159	-3.79718	29.86	29.8817	29.6915	30.3907	30.2641	30.063	30.2591	30.3834	30.3636	29.9174	29.6788	29.7706
+	1.65923	-0.434491	P28635	P28635	D-methionine-binding lipoprotein MetQ	metQ	0.0219162	-0.434491	-3.6425	33.2588	33.2436	33.4757	33.9037	33.5867	33.7913	33.9185	34.0959	33.9388	33.5799	33.2961	33.6995
+	1.57505	-0.435373	P76113	P76113	NADPH-dependent curcumin reductase	curA	0.0266044	-0.435373	-3.42718	27.6488	27.3773	27.7241	28.0907	28.089	27.8767	28.2002	27.9494	27.8367	27.6464	27.5342	27.3599
+	4.49419	-0.438941	P0ABF6	P0ABF6	Cytidine deaminase	cdd	3.20489e-05	-0.438941	-20.7208	28.7762	28.7609	28.765	29.2003	29.1739	29.2448	29.4252	29.2813	29.4226	28.6187	28.6401	28.5001
+	2.61737	-0.445733	P26612	P26612	Cytoplasmic alpha-amylase	amyA	0.00241339	-0.445733	-6.82239	28.8719	28.8367	28.7576	29.2987	29.3454	29.1593	29.2297	29.161	29.1575	28.6247	28.3854	28.5999
+	1.37887	-0.450144	P33012	P33012	DNA gyrase inhibitor	sbmC	0.041796	-0.450144	-3.42154	26.9264	NaN	26.741	27.4485	27.2488	27.1542	27.2109	27.3077	27.443	26.1129	NaN	NaN
+	1.56892	-0.455516	P0AGE6	P0AGE6	Chromate reductase	chrR	0.0269822	-0.455516	-4.05736	29.7283	NaN	29.9977	30.2773	30.2818	30.3963	30.0212	30.2331	30.3103	29.9435	29.7186	29.894
+	2.02108	-0.455699	P52037	P52037	Uncharacterized oxidoreductase YgfF	ygfF	0.00952611	-0.455699	-5.94277	26.0027	NaN	26.2019	26.5348	26.5534	26.5858	26.5413	26.4867	26.5979	NaN	26.6189	26.8782
+	1.92467	-0.455838	P0AF50	P0AF50	Uncharacterized protein YjbR	yjbR	0.0118939	-0.455838	-4.37795	28.809	28.8549	28.8219	29.0933	29.3126	29.4475	29.3489	29.3806	29.3925	28.873	28.9492	28.7147
+	3.17075	-0.459142	P0ADE6	P0ADE6	Uncharacterized protein YgaU	ygaU	0.000674912	-0.459142	-9.53744	32.4206	32.4293	32.3096	32.8366	32.8996	32.8008	32.8782	32.6084	32.8872	32.1276	32.2796	32.1274
+	2.56654	-0.459827	P77735	P77735	Uncharacterized oxidoreductase YajO	yajO	0.00271307	-0.459827	-6.61148	28.8387	28.9672	28.8243	29.2323	29.3761	29.4014	29.5655	29.24	29.5761	28.8256	28.7692	28.8806
+	1.53558	-0.463818	P68066	P68066	Autonomous glycyl radical cofactor	grcA	0.0291354	-0.463818	-3.32891	34.5513	34.6777	34.8903	35.2428	34.9761	35.2919	35.5325	35.513	35.4819	34.9276	35.0285	35.125
+	1.99168	-0.464614	P21179	P21179	Catalase HPII	katE	0.0101934	-0.464614	-4.5787	30.417	30.1796	30.0789	30.7019	30.6583	30.7092	30.2654	30.5969	30.4205	29.8424	29.657	29.8799
+	1.93088	-0.468002	P00370	P00370	NADP-specific glutamate dehydrogenase	gdhA	0.0117251	-0.468002	-4.39628	31.7461	31.7154	31.4723	32.2318	32.082	32.0241	32.3793	32.3577	32.3627	31.8667	31.7468	31.8985
+	2.15688	-0.469602	P0A786	P0A786	Aspartate carbamoyltransferase catalytic chain	pyrB	0.00696819	-0.469602	-5.10297	34.9438	34.8899	35.12	35.3466	35.4607	35.5553	35.3993	35.4348	35.3922	34.9201	34.9617	35.1687
+	1.63414	-0.470011	P25738	P25738	Acidic protein MsyB	msyB	0.0232201	-0.470011	-3.57747	30.2787	30.1539	30.0165	30.8344	30.5162	30.5086	30.3719	30.3739	30.4944	29.7944	29.6354	29.8715
+	2.88064	-0.476655	P77581	P77581	Succinylornithine transaminase	astC	0.00131632	-0.476655	-8.01209	31.5807	31.6031	31.4705	32.0913	32.0474	31.9456	31.505	31.6596	31.7205	31.5345	31.5608	31.7466
+	1.86078	-0.482052	P45537	P45537	Uncharacterized protein YhfK	yhfK	0.013779	-0.482052	-4.19247	25.4166	25.1774	25.4511	25.9819	25.7394	25.77	25.671	25.6872	25.6142	25.267	25.8947	25.7928
+	1.57651	-0.482927	P13445	P13445	RNA polymerase sigma factor RpoS	rpoS	0.0265149	-0.482927	-3.43085	28.3627	28.153	28.0527	28.7676	28.4586	28.791	29.5528	28.4458	29.6788	NaN	NaN	27.0457
+	2.88697	-0.484567	P0A7F3	P0A7F3	Aspartate carbamoyltransferase regulatory chain	pyrI	0.00129727	-0.484567	-8.04284	34.1613	34.159	34.1929	34.7724	34.5798	34.6147	34.6019	34.6427	34.5696	34.1802	33.9295	34.0961
+	2.93314	-0.49015	P09551	P09551	Lysine/arginine/ornithine-binding periplasmic protein	argT	0.00116643	-0.49015	-8.27039	32.2099	32.2764	32.169	32.75	32.7673	32.6084	32.5826	32.6546	32.6721	32.2304	32.125	32.1959
+	2.701	-0.502031	P0A8G6	P0A8G6	NAD(P)H dehydrogenase (quinone)	wrbA	0.00199066	-0.502031	-7.18212	32.3489	32.3536	32.2331	32.7924	32.7264	32.9229	32.7851	32.6523	32.8721	32.0076	31.958	31.9767
+	1.96864	-0.5062	P31677	P31677	Alpha,alpha-trehalose-phosphate synthase [UDP-forming]	otsA	0.0107487	-0.5062	-4.50895	30.167	30.1396	29.8407	30.6181	30.4782	30.5696	30.5458	30.5494	30.5686	29.7576	29.7521	29.58
+	2.31359	-0.510495	P0AC59	P0AC59	Glutaredoxin-2	grxB	0.00485751	-0.510495	-5.64241	31.5854	31.4905	31.6912	32.1296	31.9671	32.202	32.0356	32.1798	32.2763	31.5862	31.7512	31.5776
+	3.19752	-0.510509	P37902	P37902	Glutamate/aspartate periplasmic-binding protein	gltI	0.000634572	-0.510509	-9.69088	31.7073	31.6064	31.7484	32.2015	32.2506	32.1415	32.0553	32.1048	32.1345	31.7731	31.7561	31.6148
+	3.06124	-0.515198	P75691	P75691	Aldehyde reductase YahK	yahK	0.000868486	-0.515198	-8.93279	31.706	31.6579	31.6334	32.2879	32.134	32.121	32.1968	32.3598	32.1451	31.4968	31.3259	31.4751
+	2.28966	-0.517241	P77717	P77717	Uncharacterized lipoprotein YbaY	ybaY	0.00513262	-0.517241	-7.38578	NaN	28.6628	28.7901	29.1861	29.2247	29.3203	29.1577	28.834	29.1514	NaN	28.6889	28.3372
+	3.37206	-0.534601	P76193	P76193	Probable L,D-transpeptidase YnhG	ynhG	0.000424563	-0.534601	-10.7495	28.3656	28.2925	28.4004	28.9268	28.811	28.9246	29.1673	28.8519	29.4355	NaN	28.1214	28.1488
+	2.64451	-0.541294	P0ADB1	P0ADB1	Osmotically-inducible lipoprotein E	osmE	0.00226719	-0.541294	-6.93736	32.5641	32.7214	32.6865	33.3208	33.122	33.153	33.3652	33.1372	33.438	32.5036	32.335	32.4919
+	2.41325	-0.54829	P0A867	P0A867	Transaldolase A	talA	0.00386147	-0.54829	-6.00891	32.3975	32.245	32.1548	32.9116	32.7125	32.8182	32.9127	32.6882	32.7666	32.1443	32.0104	32.0281
+	3.61085	-0.550643	P00894	P00894	Acetolactate synthase isozyme 3 small subunit	ilvH	0.000244991	-0.550643	-12.3761	29.8765	29.8888	29.8823	30.5206	30.3763	30.4027	30.3447	30.3064	30.5481	29.8009	29.7823	29.9999
+	1.76182	-0.561857	P28304	P28304	Quinone oxidoreductase 1	qorA	0.0173055	-0.561857	-3.91603	29.1008	29.3457	29.4705	30.0375	29.8513	29.7138	29.8465	29.6903	30.0145	29.4942	29.3025	29.4352
+	2.76124	-0.57298	P75797	P75797	Glutathione-binding protein GsiB	gsiB	0.00173283	-0.57298	-7.45148	28.0861	27.9531	27.9757	28.7079	28.5172	28.5088	28.5751	28.5565	28.5234	28.1066	28.0507	27.946
+	1.9134	-0.58272	P36659	P36659	Curved DNA-binding protein	cbpA	0.0122068	-0.58272	-4.3448	29.4894	29.1257	29.3642	30.0621	29.7849	29.8804	30.1771	29.9695	30.0331	29.3093	28.9238	29.2376
+	2.82125	-0.59333	P0ACY3	P0ACY3	Uncharacterized protein YeaG	yeaG	0.00150922	-0.59333	-7.72867	31.4063	31.3904	31.4168	31.8477	32.0972	32.0487	31.8386	31.7933	32.0768	31.0976	31.2897	31.149
+	1.91625	-0.597474	P42626	P42626	UPF0597 protein YhaM	yhaM	0.012127	-0.597474	-4.35316	26.8671	26.9845	26.9028	27.4023	27.7803	27.3642	27.0352	27.4551	26.9651	NaN	27.1821	27.265
+	3.19203	-0.600811	P0A9H7	P0A9H7	Cyclopropane-fatty-acyl-phospholipid synthase	cfa	0.000642644	-0.600811	-9.65922	30.5741	30.618	30.7513	31.1882	31.2602	31.2974	31.1836	31.338	31.5051	30.6911	30.8908	30.8949
+	2.73451	-0.610355	P07003	P07003	Pyruvate dehydrogenase [ubiquinone];Alpha-peptide	poxB	0.00184285	-0.610355	-7.33086	30.2557	30.5323	30.4607	31.0107	31.036	31.0331	30.9738	31.0175	30.909	30.0943	30.1202	30.1627
+	3.40126	-0.620305	P00893	P00893	Acetolactate synthase isozyme 3 large subunit	ilvI	0.000396957	-0.620305	-10.9369	30.8587	30.7981	30.6895	31.4245	31.4353	31.3474	31.3209	31.4417	31.3358	30.7728	30.6566	30.7886
+	1.36161	-0.628049	P76621	P76621	Protein CsiD	csiD	0.0434905	-0.628049	-2.9143	28.7783	28.7307	28.1723	29.2113	29.3364	29.0178	28.2639	28.4217	28.3477	28.0497	27.785	28.3475
+	2.28315	-0.645363	P21367	P21367	Uncharacterized protein YcaC	ycaC	0.00521017	-0.645363	-5.53421	29.4431	29.0512	29.2064	29.9282	29.8582	29.8505	29.8648	29.8651	29.803	28.9961	28.9475	29.0283
+	1.4698	-0.693192	P42588	P42588	Putrescine aminotransferase	patA	0.0339001	-0.693192	-3.1687	27.8564	27.9241	27.7997	28.1646	28.91	28.5851	27.7548	27.9703	28.2605	27.626	27.2213	27.4652
+	1.86056	-0.699305	P0AER5	P0AER5	Glutamate/aspartate transport system permease protein GltK	gltK	0.0137862	-0.699305	-5.20443	25.8145	26.0645	NaN	26.501	26.759	26.6564	26.7162	27.0783	NaN	26.5461	26.1902	26.9174
+	2.16017	-0.705858	P22256	P22256	4-aminobutyrate aminotransferase GabT	gabT	0.00691567	-0.705858	-5.11384	32.5501	32.4426	32.1885	33.2615	33.0737	32.9636	32.7084	32.8396	32.7213	32.4894	32.3451	32.4916
+	2.0407	-0.722354	P0A991	P0A991	Fructose-bisphosphate aldolase class 1	fbaB	0.00910549	-0.722354	-4.72979	31.3935	31.282	31.6093	32.3629	31.9524	32.1366	32.3445	32.4739	32.1609	31.5692	31.1808	31.5204
+	2.55162	-0.730415	P76108	P76108	Putative ABC transporter periplasmic-binding protein YdcS	ydcS	0.0028079	-0.730415	-6.55066	27.4356	27.4442	27.684	28.1897	28.4032	28.1622	27.6955	27.8671	28.2332	27.1141	NaN	27.3528
+	2.38218	-0.736018	P33570	P33570	Transketolase 2	tktB	0.00414778	-0.736018	-5.89263	31.5239	31.3773	31.285	32.3297	32.0853	31.9793	32.1498	32.0583	32.2016	31.2355	31.3822	31.3345
+	2.7303	-0.764257	P76402	P76402	UPF0339 protein YegP	yegP	0.00186082	-0.764257	-7.312	28.3897	28.0671	28.3545	29.068	28.9931	29.0431	29.2186	28.8455	29.5665	27.9693	28.0433	28.3409
+	1.29265	-0.769433	P18956	P18956	Gamma-glutamyltranspeptidase;Gamma-glutamyltranspeptidase large chain;Gamma-glutamyltranspeptidase small chain	ggt	0.0509738	-0.769433	-2.75762	29.3684	29.1809	28.6271	30.1408	29.7802	29.5637	29.2651	29.2489	28.979	28.8303	27.8606	28.3775
+	1.75086	-0.782174	P39407	P39407	Uncharacterized protein YjjU	yjjU	0.0177475	-0.782174	-4.74582	26.841	26.432	NaN	27.3217	27.4718	27.4626	27.4229	27.8672	27.5213	26.9303	27.2512	NaN
+	1.42126	-0.820529	P39451	P39451	Alcohol dehydrogenase, propanol-preferring	adhP	0.0379089	-0.820529	-3.05321	27.1996	27.0826	26.3998	27.8415	27.7851	27.517	26.2888	26.6622	27.4859	26.9504	NaN	26.684
+	2.40635	-0.849911	P68191	P68191	Stationary-phase-induced ribosome-associated protein	sra	0.00392329	-0.849911	-5.98293	31.6055	31.5494	31.2842	32.5017	32.3379	32.1493	NaN	31.9954	32.1379	31.4386	NaN	31.4512
+	4.61299	-0.91516	P0ABT2	P0ABT2	DNA protection during starvation protein	dps	2.43789e-05	-0.91516	-22.1984	33.1865	33.1403	33.112	34.129	34.0116	34.0436	33.9786	33.9228	33.931	33.0247	33.0315	33.2002
+	2.1603	-1.00086	P64463	P64463	Putative selenoprotein YdfZ	ydfZ	0.00691357	-1.00086	-5.11428	28.6467	28.4621	28.9224	29.8275	29.3923	29.814	30.4484	30.4167	30.224	29.3022	29.4114	29.5854
+	0.977013	-1.09	P0AET2	P0AET2	Acid stress chaperone HdeB	hdeB	0.105436	-1.09	-2.08491	30.8367	29.4835	29.1277	30.9038	30.9899	30.8243	NaN	30.4618	30.9333	29.3671	30.7413	30.6165
+	2.99444	-1.17568	P25665	P25665	5-methyltetrahydropteroyltriglutamate--homocysteine methyltransferase	metE	0.00101288	-1.17568	-8.58156	32.1468	32.1286	31.8213	33.1088	33.3819	33.1331	33.4781	33.6844	33.4134	32.2078	32.0368	32.1624
+	2.9625	-1.20302	P77454	P77454	Glutaminase 1	glsA1	0.00109019	-1.20302	-8.41812	28.7663	29.1679	29.1798	30.217	30.1794	30.3267	30.0466	30.0303	30.5586	28.5973	28.836	28.5788
+	2.23769	-1.21016	P37194	P37194	Outer membrane protein slp	slp	0.00578504	-1.21016	-5.37575	28.0691	28.0279	27.7981	29.3549	28.759	29.4117	28.7048	28.5509	29.5044	26.5949	27.6941	27.3926
+	3.74004	-1.78517	P37636	P37636	Multidrug resistance protein MdtE	mdtE	0.000181952	-1.78517	-13.3515	28.34	28.5683	28.6481	30.4708	30.1358	30.3053	30.1197	30.194	30.3976	28.3878	28.4429	28.488
+	5.57472	-1.86974	P69908	P69908	Glutamate decarboxylase alpha	gadA	2.66241e-06	-1.86974	-38.7023	32.4918	32.5163	32.4602	34.3629	34.2786	34.4361	34.367	34.4344	34.5081	32.2964	32.4012	32.5778
+	4.24708	-2.01737	P63235	P63235	Probable glutamate/gamma-aminobutyrate antiporter	gadC	5.66134e-05	-2.01737	-17.9504	29.2189	29.0718	28.9609	31.2182	30.9385	31.1472	31.2638	31.1109	31.3523	29.0452	28.9799	29.0416
+	2.66946	-2.69092	P09152;P19319	P09152	Respiratory nitrate reductase 1 alpha chain	narG	0.0021406	-2.69092	-9.9805	25.3727	25.6425	NaN	28.5332	28.2005	27.862	30.2383	25.1434	28.9123	NaN	26.299	NaN

## Sheet: All p-value pheS vs WT
relA-1 (log2)	relA-2 (log2)	relA-2 (log2)	WT-1 (log2)	WT-2 (log2)	WT-3 (log2)	pheS-1 (log2)	pheS-2 (log2)	pheS-3 (log2)	pheS_relA-1 (log2)	pheS_relA-2 (log2)	pheS_relA-3 (log2)	Student's T-test Significant?	C: Student's T-test significant	p-value	log2FC	T-test Test statistic	Protein IDs	Majority protein IDs	Protein names	Gene names
29.3004	29.0435	28.8251	28.6298	28.9389	28.7548	28.4755	28.6155	28.7312	28.7352	29.0888	29.1135			0.224069	-0.167099	-1.43704	A0A385XJE6;P76071;P0CE58;P0CE57;P0CE56;P0CE55;P0CE54;P0CE53;P0CE52;P0CE51;P0CE50;P0CE49	A0A385XJE6;P76071;P0CE58;P0CE57;P0CE56;P0CE55;P0CE54;P0CE53;P0CE52;P0CE51;P0CE50;P0CE49	Transposase InsH for insertion sequence element IS5Y;Transposase InsH for insertion sequence element IS5T;Transposase InsH for insertion sequence element IS5R;Transposase InsH for insertion sequence element IS5LO;Transposase InsH for insertion sequence element IS5K;Transposase InsH for insertion sequence element IS5I;Transposase InsH for insertion sequence element IS5H;Transposase InsH for insert…	insH5;insH11;insH10;insH9;insH8;insH7;insH6;insH4;insH3;insH2;insH1
35.9472	35.924	35.909	35.9628	35.8242	36.016	35.8328	35.9731	36.0083	35.892	35.989	35.9331			0.96413	0.00374985	0.0478499	P00350	P00350	6-phosphogluconate dehydrogenase, decarboxylating	gnd
30.6768	30.7968	30.6956	30.7512	30.7147	30.8099	30.6678	30.4492	30.5778	30.7563	30.645	30.8687	+	pheS_WT	0.0489025	-0.19368	-2.79817	P00363	P00363	Fumarate reductase flavoprotein subunit	frdA
31.7461	31.7154	31.4723	32.2318	32.082	32.0241	32.3793	32.3577	32.3627	31.8667	31.7468	31.8985	+	pheS_WT	0.0150873	0.25396	4.0809	P00370	P00370	NADP-specific glutamate dehydrogenase	gdhA
32.2324	32.1952	32.2367	32.2544	32.1313	32.2408	32.1614	32.3033	32.2803	32.2248	32.3745	32.4084			0.538415	0.0394834	0.671978	P00393	P00393	NADH dehydrogenase	ndh
34.4042	34.5669	34.596	34.554	34.4067	34.4173	34.2891	34.3044	34.1736	34.5186	34.1518	34.2647	+	pheS_WT	0.0316873	-0.203641	-3.23956	P00448	P00448	Superoxide dismutase [Mn]	sodA
33.3698	33.3794	33.4775	32.9984	33.0998	33.1018	33.0663	33.1203	33.2066	33.2858	33.4342	33.3708			0.292988	0.0644124	1.20972	P00452	P00452	Ribonucleoside-diphosphate reductase 1 subunit alpha	nrdA
33.5459	33.5527	33.5749	33.1974	33.3304	33.3025	33.0998	33.0474	33.1121	33.2426	33.3568	33.3823	+	pheS_WT	0.0134846	-0.190325	-4.21935	P00490	P00490	Maltodextrin phosphorylase	malP
33.7656	33.7538	33.6898	34.021	33.9712	33.9988	34.0451	33.9162	33.9211	33.7655	33.75	33.7313			0.462574	-0.0361938	-0.811562	P00509	P00509	Aspartate aminotransferase	aspC
31.111	31.0657	31.0663	31.4509	31.4648	31.459	31.5154	31.5697	31.6236	31.1427	31.1005	31.1894	+	pheS_WT	0.0241688	0.111317	3.53283	P00547	P00547	Homoserine kinase	thrB
30.6067	30.3994	30.4117	30.9597	30.6822	30.7244	30.9215	30.763	30.6921	30.5712	30.3552	30.4497			0.976543	0.00343386	0.0312822	P00550	P00550	PTS system mannitol-specific EIICBA component;Mannitol permease IIC component;Mannitol-specific phosphotransferase enzyme IIB component;Mannitol-specific phosphotransferase enzyme IIA component	mtlA
33.7148	33.8261	33.8431	34.1805	34.184	34.1708	34.2103	34.3193	34.2336	33.8335	33.9755	33.8793			0.0850552	0.0759977	2.27713	P00561	P00561	Bifunctional aspartokinase/homoserine dehydrogenase 1;Aspartokinase;Homoserine dehydrogenase	thrA
31.4288	31.4548	31.415	31.2999	31.3314	31.2244	31.3375	31.3035	31.2486	31.4652	31.4345	31.4227			0.796686	0.0112826	0.275349	P00562	P00562	Bifunctional aspartokinase/homoserine dehydrogenase 2;Aspartokinase;Homoserine dehydrogenase	metL
32.7516	32.8847	32.7778	32.8232	32.6654	32.7481	32.6905	32.6308	32.7898	32.809	32.8363	32.7988			0.554965	-0.0418345	-0.643452	P00579	P00579	RNA polymerase sigma factor RpoD	rpoD
32.7165	32.7562	32.7037	32.6214	32.6901	32.7253	32.7311	32.7011	32.7784	32.6875	32.816	32.8203			0.201473	0.0578944	1.52699	P00582	P00582	DNA polymerase I	polA
29.4896	29.4921	29.4776	29.5948	29.4904	29.2993	29.4654	29.3844	29.2933	29.7111	29.5519	29.6061			0.465407	-0.0804278	-0.806045	P00803	P00803	Signal peptidase I	lepB
28.1139	27.9722	28.2559	27.9054	28.0815	28.0121	27.71	27.9497	27.9189	27.7995	27.8348	27.9639			0.198668	-0.1401	-1.53887	P00811	P00811	Beta-lactamase	ampC
35.0438	35.0368	35.0038	35.1921	35.2752	35.2919	35.2525	35.2877	35.2273	35.036	34.9632	34.9136			0.941357	0.00277837	0.0782902	P00864	P00864	Phosphoenolpyruvate carboxylase	ppc
29.1241	29.0434	28.9728	29.2756	29.0972	29.1553	29.0134	29.0382	29.0696	29.1744	28.9303	29.0499			0.0691778	-0.135632	-2.46688	P00887	P00887	Phospho-2-dehydro-3-deoxyheptonate aldolase, Trp-sensitive	aroH
31.1863	30.5577	31.045	32.201	31.0126	32.2961	32.8629	32.9875	32.9171	32.3797	32.3451	32.5683			0.058802	1.08592	2.61996	P00888	P00888	Phospho-2-dehydro-3-deoxyheptonate aldolase, Tyr-sensitive	aroF
30.8587	30.7981	30.6895	31.4245	31.4353	31.3474	31.3209	31.4417	31.3358	30.7728	30.6566	30.7886			0.484027	-0.0362536	-0.770426	P00893	P00893	Acetolactate synthase isozyme 3 large subunit	ilvI
29.8765	29.8888	29.8823	30.5206	30.3763	30.4027	30.3447	30.3064	30.5481	29.8009	29.7823	29.9999			0.720493	-0.0334663	-0.384036	P00894	P00894	Acetolactate synthase isozyme 3 small subunit	ilvH
27.2778	NaN	27.3247	27.3393	27.6118	NaN	27.3727	27.5529	27.3546	27.2635	27.0614	27.2629			0.732782	-0.048838	-0.374731	P00926	P00926	D-serine dehydratase	dsdA
33.1236	33.1729	33.1032	33.4433	33.3863	33.3878	33.326	33.3488	33.4826	32.8875	33.1662	32.9705			0.721584	-0.0200068	-0.382445	P00934	P00934	Threonine synthase	thrC
28.1369	27.8774	NaN	28.2699	28.3274	28.212	28.3662	28.323	28.3846	28.0377	28.106	28.2301			0.0809999	0.0882098	2.32154	P00935	P00935	Cystathionine gamma-synthase	metB
29.1427	29.1288	29.1133	29.1626	29.1505	29.1441	29.0224	29.2047	29.225	29.1218	29.085	29.0758			0.980551	-0.00167656	-0.0259351	P00936	P00936	Adenylate cyclase	cyaA
31.5841	31.5726	31.5813	31.6563	31.6105	31.6297	31.5879	31.6318	31.7217	31.5817	31.5156	31.4459			0.736656	0.0149765	0.360569	P00946	P00946	Mannose-6-phosphate isomerase	manA
32.7104	32.5225	32.6704	32.6718	32.6582	32.5976	32.6342	32.7584	32.669	32.6596	32.8554	32.727			0.361889	0.0447006	1.02838	P00954	P00954	Tryptophan--tRNA ligase	trpS
34.0643	34.0492	34.0687	34.0533	34.0559	34.0534	34.0611	34.0086	34.028	34.0086	34.1508	34.1261			0.231531	-0.0216459	-1.40934	P00956	P00956	Isoleucine--tRNA ligase	ileS
34.6741	34.7346	34.6672	34.672	34.6147	34.7259	34.6551	34.6735	34.7622	34.6377	34.731	34.7767			0.60205	0.0260557	0.565333	P00957	P00957	Alanine--tRNA ligase	alaS
33.3258	33.2574	33.2099	33.4289	33.2938	33.2915	33.405	33.3838	33.415	33.2628	33.3212	33.3473			0.244343	0.0632248	1.36377	P00959	P00959	Methionine--tRNA ligase	metG
32.3228	32.32	32.4	31.9743	32.1106	32.2388	32.0873	32.2565	32.4047	32.3012	32.4399	32.3106			0.300947	0.141641	1.18688	P00960	P00960	Glycine--tRNA ligase alpha subunit	glyQ
34.425	34.4159	34.5104	34.3176	34.2207	34.3004	34.2835	34.3195	34.3309	34.3765	34.5226	34.4609			0.391355	0.0317574	0.960144	P00961	P00961	Glycine--tRNA ligase beta subunit	glyS
33.137	33.2125	33.2519	33.1484	33.0928	33.1732	33.0448	33.1123	33.0655	33.1743	33.1878	33.2199			0.108255	-0.0639458	-2.06161	P00962	P00962	Glutamine--tRNA ligase	glnS
34.2837	34.3754	34.266	34.0737	34.1076	34.0007	33.8009	33.7866	33.8937	34.162	34.0932	34.2	+	pheS_WT	0.00711659	-0.233597	-5.07277	P00963	P00963	Aspartate--ammonia ligase	asnA
35.5362	35.4947	35.5485	35.8111	35.6988	35.7259	35.7025	35.8127	35.792	35.4883	35.5561	35.6232			0.644683	0.0238202	0.497902	P00968	P00968	Carbamoyl-phosphate synthase large chain	carB
33.3532	33.1132	33.6403	32.8609	33.1438	33.1643	33.2904	33.138	33.0617	33.4527	33.0931	33.1327			0.41852	0.107002	0.901027	P02358	P02358	30S ribosomal protein S6;30S ribosomal protein S6, fully modified isoform;30S ribosomal protein S6, non-modified isoform	rpsF
34.869	34.9681	34.8415	34.7298	34.903	34.9146	34.8257	34.9259	34.8477	34.898	34.9662	35.0967			0.80924	0.0172857	0.257857	P02359	P02359	30S ribosomal protein S7	rpsG
33.4342	33.4606	33.2615	33.696	33.4264	33.4249	33.538	33.8112	33.6829	33.5293	33.7423	33.9287			0.248709	0.161584	1.34878	P02413	P02413	50S ribosomal protein L15	rplO
28.3552	28.4641	28.0677	28.0352	28.2163	28.5031	28.2062	28.3073	28.4246	28.3119	28.6394	28.4794			0.704377	0.0611935	0.407692	P02918	P02918	Penicillin-binding protein 1A;Penicillin-insensitive transglycosylase;Penicillin-sensitive transpeptidase	mrcA
30.5597	30.3697	30.2952	30.6019	30.4033	30.3067	30.5072	30.4935	30.5312	30.4534	30.5683	30.5029			0.449504	0.0733318	0.837361	P02919	P02919	Penicillin-binding protein 1B;Penicillin-insensitive transglycosylase;Penicillin-sensitive transpeptidase	mrcB
32.712	32.752	32.8455	32.5839	32.6921	32.5657	32.4154	32.5345	32.5793	32.5851	32.652	32.5995			0.172841	-0.104129	-1.6571	P02925	P02925	D-ribose-binding periplasmic protein	rbsB
27.9858	27.9398	NaN	28.1052	NaN	28.0308	27.7065	28.0291	28.002	27.7993	27.7481	27.6307			0.336601	-0.155479	-1.14129	P02929	P02929	Protein TonB	tonB
31.945	32.2627	32.6398	32.2431	32.2102	31.9541	31.9563	32.3577	31.7185	32.5445	32.2301	32.7204			0.579907	-0.124932	-0.601545	P02930	P02930	Outer membrane protein TolC	tolC
29.2318	29.2158	29.3044	29.251	29.3419	29.3218	29.2812	29.2521	29.3044	29.1166	29.1112	29.259			0.460536	-0.025643	-0.815546	P03004	P03004	Chromosomal replication initiator protein DnaA	dnaA
27.8043	28.3247	28.3838	27.7799	27.9598	NaN	28.0289	27.9993	28.4775	28.3789	28.3536	28.443			0.251299	0.298657	1.41769	P03018	P03018	DNA helicase II	uvrD
26.8109	26.6585	26.8596	27.0842	26.9374	26.9533	27.2212	27.2208	27.3868	NaN	NaN	NaN	+	pheS_WT	0.0169334	0.284679	3.94185	P03813	P03813	Uncharacterized protein YgeA	ygeA
30.1	30.2002	29.8956	29.8821	29.8387	30.0343	29.929	29.725	29.6288	30.2615	30.129	NaN			0.213593	-0.157436	-1.47755	P03817	P03817	Protein MioC	mioC
30.1247	30.2125	30.2779	29.3609	29.6893	29.4351	28.9278	28.8862	28.9842	29.6071	30.2137	29.6458	+	pheS_WT	0.00555189	-0.562379	-5.43759	P03841	P03841	Maltose operon periplasmic protein	malM
30.8202	30.8102	30.818	30.7029	30.7884	30.896	30.7614	30.8348	30.9249	30.6824	30.8573	30.9266			0.574671	0.044658	0.610241	P04036	P04036	4-hydroxy-tetrahydrodipicolinate reductase	dapB
35.0714	35.06	35.1196	34.9015	34.7833	34.8025	34.932	34.9831	34.9157	35.2205	35.1981	35.2323			0.0521684	0.114524	2.73509	P04079	P04079	GMP synthase [glutamine-hydrolyzing]	guaA
29.9393	29.881	29.7922	29.7939	29.7989	29.7266	29.8377	29.6924	29.6707	29.8467	29.9121	29.7755			0.528852	-0.0395018	-0.688743	P04335	P04335	Esterase FrsA	frsA
28.6214	28.5457	28.6349	27.4121	28.2471	28.1911	33.5669	31.1519	33.7536	28.6642	28.5213	27.7049	+	pheS_WT	0.00519749	4.87409	5.53794	P04391	P04391	Ornithine carbamoyltransferase chain I	argI
31.4782	31.52	31.6539	31.6052	31.6056	31.5486	31.7536	31.6871	31.6251	31.4997	31.4593	31.6924			0.0702529	0.102123	2.45254	P04425	P04425	Glutathione synthetase	gshB
32.0222	31.8595	31.7904	32.261	31.9246	32.0561	32.1467	32.1742	32.1349	31.7011	31.8246	31.7968			0.509163	0.0713577	0.723964	P04693	P04693	Aromatic-amino-acid aminotransferase	tyrB
33.3174	33.3238	33.2315	33.1528	33.1473	33.2344	33.1448	33.1319	33.2459	33.0852	33.3557	33.2849			0.934666	-0.00399017	-0.0872498	P04805	P04805	Glutamate--tRNA ligase	gltX
30.3532	30.2693	30.4259	30.4689	30.6117	30.594	30.4969	30.7283	30.679	30.2173	30.2987	30.276			0.411204	0.0765355	0.916623	P04816	P04816	Leucine-specific-binding protein	livK
33.2201	33.2689	33.3229	33.5247	33.496	33.5333	33.5451	33.5205	33.521	33.184	33.2312	33.2806			0.478546	0.0108693	0.780799	P04825	P04825	Aminopeptidase N	pepN
28.7704	28.7816	28.7138	28.9918	29.0057	29.1216	29.432	29.3413	29.6234	28.5818	28.7712	28.7618	+	pheS_WT	0.0100992	0.425901	4.59101	P04846	P04846	Lipoprotein 28	nlpA
31.2891	31.3531	31.457	31.2887	31.331	31.351	31.3282	31.3922	31.4562	31.4047	31.2269	31.6369			0.171303	0.068641	1.6647	P04951	P04951	3-deoxy-manno-octulosonate cytidylyltransferase	kdsB
29.1297	29.2745	29.1671	29.1437	29.3278	29.4155	29.5647	29.5582	29.6564	29.047	29.3263	29.2635	+	pheS_WT	0.0259675	0.29742	3.45366	P04968	P04968	L-threonine dehydratase biosynthetic IlvA	ilvA
28.2449	28.2653	28.2335	28.3141	28.3335	28.4336	28.09	28.3888	28.3554	28.0448	28.6154	28.4335			0.46288	-0.082325	-0.810964	P04994	P04994	Exodeoxyribonuclease 7 large subunit	xseA
32.7696	32.597	32.5366	33.2663	32.9868	32.8966	33.1874	33.0611	32.9905	33.0029	32.8029	32.8717			0.823902	0.0297623	0.23755	P05020	P05020	Dihydroorotase	pyrC
29.4873	29.523	29.4957	29.6454	29.7219	29.7303	29.6543	29.7045	29.6617	29.586	29.5927	29.6006			0.45691	-0.0256735	-0.82267	P05042	P05042	Fumarate hydratase class II	fumC
34.6521	34.5404	34.5115	34.624	34.6236	34.6231	34.596	34.5416	34.5781	34.5275	34.4122	34.5851	+	pheS_WT	0.0320534	-0.0517222	-3.22744	P05055	P05055	Polyribonucleotide nucleotidyltransferase	pnp
29.7339	29.7956	29.8699	29.6937	29.7881	29.9254	30.048	29.9129	30.0345	29.8062	29.7803	30.1278			0.0699586	0.196076	2.45644	P05194	P05194	3-dehydroquinate dehydratase	aroD
28.9873	28.8706	28.9416	28.9914	28.9545	28.9028	29.0952	29.0563	28.9766	28.9743	28.9708	28.9844			0.0982031	0.0931098	2.14799	P05458	P05458	Protease 3	ptrA
33.1525	32.8792	32.9068	32.9642	33.0567	32.9764	33.017	33.0836	33.1031	32.9951	33.1754	33.0394			0.152583	0.0687777	1.76355	P05459	P05459	Erythronate-4-phosphate dehydrogenase	pdxB
28.9957	28.8833	28.9581	28.765	28.7521	28.8848	28.7465	28.9413	28.9704	28.7618	28.9998	28.9847			0.356303	0.0854492	1.04186	P05719	P05719	Type-1 restriction enzyme EcoKI specificity protein	hsdS
30.0953	30.0387	30.0465	30.2007	30.1112	29.9777	30.1473	30.2203	30.3677	30.115	30.1547	30.0168			0.180259	0.148553	1.62136	P05791	P05791	Dihydroxy-acid dehydratase	ilvD
32.4869	32.3924	32.2467	32.5722	32.6102	32.4084	32.5485	32.2889	32.5772	32.0982	32.0525	32.3568			0.623639	-0.0587285	-0.530834	P05793	P05793	Ketol-acid reductoisomerase	ilvC
28.3957	28.2325	28.3421	27.8127	28.1854	28.0573	27.7979	27.9841	27.7118	27.8054	27.907	NaN			0.239793	-0.187179	-1.37968	P05825	P05825	Ferrienterobactin receptor	fepA
29.1105	29.1022	28.9183	28.644	29.0281	28.9151	28.9288	28.9522	29.0527	28.9873	29.3792	29.4255			0.39082	0.115506	0.961342	P05852	P05852	tRNA N6-adenosine threonylcarbamoyltransferase	tsaD
30.0097	30.2263	30.432	29.8897	30.059	29.9702	29.9306	30.1846	29.9848	30.3099	30.255	30.5655			0.545211	0.0603561	0.660192	P06129	P06129	Vitamin B12 transporter BtuB	btuB
26.8002	26.6516	26.694	27.1764	27.051	NaN	26.7767	26.6691	NaN	NaN	27.1497	26.8212	+	pheS_WT	0.0418685	-0.390794	-4.73234	P06136	P06136	Cell division protein FtsQ	ftsQ
31.3081	31.2089	31.1607	31.4782	31.5727	31.4742	31.656	31.548	31.4268	31.1408	31.0424	31.1356			0.657035	0.0352478	0.478867	P06149	P06149	D-lactate dehydrogenase	dld
29.9712	29.6948	29.802	30.3967	29.8832	30.0996	29.9256	30.0521	30.2665	29.4502	29.8225	29.7129			0.813423	-0.0451241	-0.25205	P06610	P06610	Vitamin B12 transport periplasmic protein BtuE	btuE
31.8448	31.7758	31.788	31.7886	31.7391	31.785	31.7201	31.78	31.748	31.8714	31.7072	31.7997			0.411451	-0.0215416	-0.916093	P06612	P06612	DNA topoisomerase 1	topA
29.9356	29.7354	29.8053	29.8273	29.7133	29.688	29.8086	29.8164	29.7365	29.7886	29.8234	29.714			0.423989	0.0443268	0.889516	P06616	P06616	GTPase Era	era
26.9801	27.1214	27.1992	26.5042	26.7558	27.049	26.8134	26.9213	26.7457	27.0614	26.9018	27.0814			0.747369	0.0571194	0.345148	P06709	P06709	Bifunctional ligase/repressor BirA	birA
28.1063	27.7979	27.8656	28.1077	27.7549	27.8997	27.9432	28.1852	28.0493	27.9845	27.9871	28.2296			0.326896	0.138465	1.11611	P06710;A0A385XJC4	P06710;A0A385XJC4	DNA polymerase III subunit tau	dnaX
31.6138	31.5492	31.6491	31.4319	31.7218	31.6671	31.3528	31.5724	31.6733	31.5407	31.6258	31.6809			0.598992	-0.0740528	-0.570282	P06715	P06715	Glutathione reductase	gor
29.4223	29.0524	29.0404	29.7821	29.384	29.3189	29.3083	29.6823	29.5144	29.1692	29.025	29.0952			0.972296	0.00667763	0.0369498	P06721	P06721	Cystathionine beta-lyase MetC	metC
35.016	35.0833	35.0723	35.0559	35.0185	35.0929	34.9893	35.0966	35.0921	35.0031	35.1091	35.0585			0.935082	0.00356293	0.0866921	P06959	P06959	Dihydrolipoyllysine-residue acetyltransferase component of pyruvate dehydrogenase complex	aceF
27.2906	27.1573	27.0031	27.3253	27.2871	27.0151	27.1503	NaN	27.1806	27.1525	27.1452	27.1875			0.752536	-0.0437365	-0.345486	P06961	P06961	Multifunctional CCA protein;CCA-adding enzyme;2-nucleotidase;2,3-cyclic phosphodiesterase;Phosphatase	cca
27.4014	27.2638	27.2332	27.3223	27.4001	27.1616	27.4601	27.4671	27.3465	27.0969	27.2577	27.2442			0.181392	0.129853	1.61603	P06966	P06966	HTH-type transcriptional regulator DicA	dicA
NaN	29.6644	29.6685	NaN	29.661	29.5624	29.7467	29.6884	29.8816	29.4764	29.5183	29.1895			0.14692	0.160514	1.94549	P06971	P06971	Ferrichrome-iron receptor	fhuA
29.9562	29.7803	29.7502	29.6482	29.5081	29.4389	29.887	29.7252	29.7079	29.9123	29.9931	29.6943	+	pheS_WT	0.0450415	0.241592	2.87937	P06983	P06983	Porphobilinogen deaminase	hemC
32.0858	32.0202	31.9323	32.0146	32.1293	31.938	32.1745	32.1713	32.1823	31.8997	32.0314	32.069			0.0558044	0.148727	2.67003	P06986	P06986	Histidinol-phosphate aminotransferase	hisC
32.0728	32.2654	32.2272	32.2446	32.1395	32.0625	32.0663	32.1422	32.1534	32.1816	32.2019	32.2415			0.659759	-0.0282122	-0.474696	P06987	P06987	Histidine biosynthesis bifunctional protein HisB;Histidinol-phosphatase;Imidazoleglycerol-phosphate dehydratase	hisB
31.8209	31.8152	31.7611	31.8767	31.7221	31.7088	31.8619	31.7347	31.852	31.8234	31.7014	31.8462			0.525509	0.0469761	0.694655	P06988	P06988	Histidinol dehydrogenase	hisD
29.5582	29.3694	29.4281	28.9098	29.2443	29.2825	29.1789	29.3804	29.2334	29.2287	29.6273	29.4651			0.421961	0.118703	0.893769	P06992	P06992	Ribosomal RNA small subunit methyltransferase A	rsmA
29.7915	29.701	29.5645	29.5949	29.262	29.1528	28.0355	29.0305	27.9439	29.5946	29.5868	29.3046			0.05497	-0.999959	-2.68452	P06993	P06993	HTH-type transcriptional regulator MalT	malT
30.7843	30.8432	30.7915	30.4003	30.4927	30.5095	30.271	30.4815	30.1414	30.5822	30.5182	30.5905			0.180987	-0.169508	-1.61793	P06996	P06996	Outer membrane protein C	ompC
31.3454	31.2494	31.401	31.6342	31.626	31.6402	31.4865	31.6155	31.7056	31.3241	31.3949	31.3596			0.652835	-0.0309245	-0.485315	P06999	P06999	ATP-dependent 6-phosphofructokinase isozyme 2	pfkB
32.5276	32.4203	32.535	32.685	32.6843	32.6604	32.6587	32.8122	32.7543	32.4352	32.5332	32.4591			0.225343	0.0651614	1.43225	P07001	P07001	NAD(P) transhydrogenase subunit alpha	pntA
30.2557	30.5323	30.4607	31.0107	31.036	31.0331	30.9738	31.0175	30.909	30.0943	30.1202	30.1627			0.139618	-0.0598335	-1.83988	P07003	P07003	Pyruvate dehydrogenase [ubiquinone];Alpha-peptide	poxB
31.1394	31.1261	31.3147	31.1679	31.0367	31.2069	31.1851	31.1416	31.3445	31.0895	31.2119	31.3073			0.342047	0.086544	1.07714	P07004	P07004	Gamma-glutamyl phosphate reductase	proA
32.2402	32.2292	32.2225	32.0072	32.1267	32.1398	32.0998	32.0341	31.9578	32.0793	32.1817	31.993			0.360818	-0.0606645	-1.03095	P07012	P07012	Peptide chain release factor 2	prfB
33.3108	33.2757	33.415	32.8785	32.9607	32.9167	32.7843	32.741	32.736	33.3199	33.3188	33.2368	+	pheS_WT	0.00430852	-0.16485	-5.83158	P07014	P07014	Succinate dehydrogenase iron-sulfur subunit	sdhB
30.2787	29.7915	30.2135	31.1456	29.9101	30.9239	31.7477	31.7306	31.7245	31.3111	31.3691	31.4835	+	pheS_WT	0.0476121	1.07435	2.82446	P07023	P07023	T-protein;Chorismate mutase;Prephenate dehydrogenase	tyrA
30.5691	30.5438	30.6414	31.0249	30.6224	30.6957	30.7012	30.6628	30.8077	30.3286	30.4395	30.3928			0.685764	-0.0571009	-0.435358	P07024	P07024	Protein UshA;UDP-sugar hydrolase;5-nucleotidase	ushA
28.3806	28.3173	27.9791	28.4193	28.3141	28.4831	28.6064	28.5071	28.8108	28.2944	27.9974	28.3965			0.0819779	0.235871	2.3106	P07109	P07109	Histidine transport ATP-binding protein HisP	hisP
33.8786	33.9272	33.9523	33.8298	33.8533	33.8213	33.8625	33.9258	33.8798	34.0002	34.0958	34.0067			0.061691	0.0545692	2.5744	P07118	P07118	Valine--tRNA ligase	valS
34.1371	34.1614	34.1409	34.2799	34.2235	34.2332	34.995	35.039	35.0072	34.7479	34.8571	34.9049	+	pheS_WT	3.87679e-06	0.768199	35.2239	P07395	P07395	Phenylalanine--tRNA ligase beta subunit	pheT
29.9974	29.8784	29.9385	30.0989	30.2056	30.0612	30.1148	30.2084	30.0414	30.0193	30.0394	30.0227			0.99586	-0.000357946	-0.00552031	P07604	P07604	Transcriptional regulatory protein TyrR	tyrR
30.6642	30.6233	30.7622	30.7383	30.6822	30.672	30.7146	30.5755	30.704	30.6125	30.8772	30.8304			0.541761	-0.032788	-0.666162	P07639	P07639	3-dehydroquinate synthase	aroB
28.1659	28.1534	28.2846	27.9641	27.9697	28.1093	28.1647	28.2821	28.2574	28.1253	28.3027	28.3376	+	pheS_WT	0.0206883	0.220376	3.7081	P07649	P07649	tRNA pseudouridine synthase A	truA
28.7721	28.7413	28.9504	28.5252	29.0341	29.0687	28.9073	29.1023	28.7157	28.7142	28.8258	28.6936			0.883623	0.0324593	0.155955	P07650	P07650	Thymidine phosphorylase	deoA
29.6395	29.4146	29.5946	29.6994	29.6329	29.5982	29.8645	29.7214	29.8239	29.5685	29.6651	29.7067	+	pheS_WT	0.0370262	0.159798	3.07737	P07762	P07762	1,4-alpha-glucan branching enzyme GlgB	glgB
34.0492	34.0086	34.0875	33.8401	33.9442	33.9961	33.975	34.0325	33.9766	34.0078	33.9545	33.9746			0.242847	0.0679169	1.36897	P07813	P07813	Leucine--tRNA ligase	leuS
27.361	27.5061	27.308	27.264	27.3515	27.1712	26.9257	27.5874	27.2716	27.0844	27.0529	26.7671			0.997429	-0.000679016	-0.00342844	P07821	P07821	Iron(3+)-hydroxamate import ATP-binding protein FhuC	fhuC
30.1456	29.9456	29.9174	29.8783	30.0009	29.9494	30.048	30.1126	30.0111	29.9278	30.1112	30.1355			0.0688821	0.11438	2.47087	P07862	P07862	D-alanine--D-alanine ligase B	ddlB
31.3303	31.3351	31.2093	30.7533	30.6917	30.7098	30.8247	30.5026	30.6511	31.2885	31.2332	31.0947			0.569006	-0.0587896	-0.619708	P07913	P07913	L-threonine 3-dehydrogenase	tdh
31.7097	31.5766	31.5729	31.2123	31.2276	31.1408	31.395	31.1731	31.5415	31.3926	31.5031	31.3834			0.185519	0.176269	1.59693	P08142	P08142	Acetolactate synthase isozyme 1 large subunit	ilvB
33.1446	33.1447	33.2035	33.0363	32.9858	32.943	32.7629	33.1641	33.0171	32.8525	33.324	33.4227			0.956465	-0.00698471	-0.0580871	P08178	P08178	Phosphoribosylformylglycinamidine cyclo-ligase	purM
29.8691	29.7303	29.724	29.9915	29.8185	29.6007	29.7362	29.8266	29.6762	29.7729	30.0128	30.1961			0.661544	-0.0572027	-0.471969	P08179	P08179	Phosphoribosylglycinamide formyltransferase	purN
29.8919	29.792	30.0066	29.622	29.4179	29.3341	29.8044	29.9187	29.7831	29.9882	30.1394	30.1258	+	pheS_WT	0.0166634	0.377392	3.96102	P08192	P08192	Bifunctional protein FolC;Folylpolyglutamate synthase;Dihydrofolate synthase	folC
36.2977	36.2769	36.3373	36.3428	36.3136	36.3631	36.2565	36.3606	36.3636	36.1457	36.2654	36.1388			0.75064	-0.0129407	-0.340459	P08200	P08200	Isocitrate dehydrogenase [NADP]	icd
28.6596	29.1945	28.7479	29.1488	29.4383	29.015	29.2692	NaN	29.4929	28.8662	29.1473	29.5174			0.393679	0.180354	0.993547	P08201	P08201	Nitrite reductase (NADH) large subunit	nirB
31.6689	31.5944	31.5292	31.8196	31.7375	31.7805	31.7193	31.7685	31.9352	31.7308	31.7251	31.7232			0.70296	0.0284742	0.409784	P08244	P08244	Orotidine 5-phosphate decarboxylase	pyrF
33.2427	33.1821	33.1582	33.3744	33.1205	33.2512	33.9492	33.9389	34.0189	33.8008	33.8756	33.8919	+	pheS_WT	0.000744594	0.720324	9.29747	P08312	P08312	Phenylalanine--tRNA ligase alpha subunit	pheS
29.584	29.6123	29.6719	29.4083	29.4004	29.5925	29.3064	29.4133	29.4006	29.5557	29.5382	29.6622			0.259205	-0.093593	-1.31377	P08331	P08331	2,3-cyclic-nucleotide 2-phosphodiesterase/3-nucleotidase	cpdB
29.6146	29.846	29.9997	29.8294	29.9735	29.9776	29.9811	29.9749	30.1586	29.9463	30.2211	30.1891			0.223925	0.11138	1.43759	P08390	P08390	USG-1 protein	usg
28.4581	28.5653	28.5671	28.3903	28.3316	28.3915	28.5704	28.3827	28.4233	28.483	28.4194	28.6586			0.219906	0.0876586	1.45291	P08395	P08395	Protease 4	sppA
31.7597	31.7639	31.7136	32.0403	31.9187	31.8694	31.8779	31.9094	32.0994	31.613	31.6019	31.6391			0.831819	0.019448	0.226634	P08506	P08506	D-alanyl-D-alanine carboxypeptidase DacC	dacC
32.0436	32.1072	32.0947	31.8001	31.8653	31.8377	31.7839	31.9041	31.8827	32.1179	32.1499	32.2541			0.61673	0.0225207	0.541793	P08622	P08622	Chaperone protein DnaJ	dnaJ
29.9507	29.6969	29.8346	30.13	29.8226	29.9366	30.0168	30.043	29.8598	29.775	29.691	29.6622			0.928897	0.010107	0.0949816	P08660	P08660	Lysine-sensitive aspartokinase 3	lysC
34.5924	34.6536	34.6435	34.7106	34.6794	34.743	34.7631	34.7085	34.7749	34.6984	34.7042	34.6721			0.240727	0.0378443	1.37639	P08839;P77439;P32670	P08839	Phosphoenolpyruvate-protein phosphotransferase	ptsI
30.489	30.4664	30.4192	30.4309	30.4654	30.4714	30.4738	30.412	30.4956	30.278	30.3534	30.4353			0.878599	0.00456619	0.16276	P08956	P08956	Type I restriction enzyme EcoKI R protein	hsdR
31.5953	31.6061	31.6395	31.4278	31.4786	31.5478	31.3245	31.4827	31.3822	31.5535	31.5267	31.5795			0.201873	-0.0882308	-1.52531	P08957	P08957	Type I restriction enzyme EcoKI M protein	hsdM
33.9013	33.7449	33.9209	34.3838	34.2322	34.2078	34.0424	34.2127	34.2041	33.8932	33.9065	33.9206			0.19461	-0.121552	-1.55635	P08997	P08997	Malate synthase A	aceB
31.5194	31.4147	31.4983	31.4246	31.4	31.3881	31.2654	31.4238	31.225	31.6021	31.4865	31.3916			0.181417	-0.099528	-1.61592	P09029	P09029	N5-carboxyaminoimidazole ribonucleotide synthase	purK
31.4319	31.4851	31.5595	31.5119	31.4414	31.4469	31.4385	31.4838	31.3854	31.6149	31.5503	31.5375			0.44399	-0.0308374	-0.848426	P09030	P09030	Exodeoxyribonuclease III	xthA
30.9441	31.0679	31.0941	30.7927	31.0021	30.958	30.9413	31.1116	31.1621	31.0454	30.8449	31.1473			0.170444	0.154071	1.66898	P09053	P09053	Valine--pyruvate aminotransferase	avtA
31.1585	31.2071	31.2639	31.1445	31.2434	31.2052	31.1204	31.2745	31.2642	31.1201	31.292	31.2525			0.721452	0.0219962	0.382637	P09127	P09127	Putative uroporphyrinogen-III C-methyltransferase	hemX
31.1577	31.1907	31.4442	30.704	30.7058	30.6677	30.6634	30.6748	30.8346	31.1748	31.6234	31.3683			0.604631	0.0317872	0.561168	P09147	P09147	UDP-glucose 4-epimerase	galE
31.8232	31.7595	31.8153	31.7922	31.7353	31.8165	32.2059	32.246	32.2525	32.3214	32.4233	32.3926	+	pheS_WT	8.68229e-05	0.453445	16.1106	P09151	P09151	2-isopropylmalate synthase	leuA
25.3727	25.6425	NaN	28.5332	28.2005	27.862	30.2383	25.1434	28.9123	NaN	26.299	NaN			0.951034	-0.100524	-0.0653465	P09152;P19319	P09152	Respiratory nitrate reductase 1 alpha chain	narG
31.3358	31.2623	31.4639	31.0357	31.1719	31.0861	31.0852	31.4259	31.2548	31.378	31.4086	31.4608			0.212038	0.157412	1.48373	P09158	P09158	Polyamine aminopropyltransferase	speE
33.876	33.8466	33.9477	33.8239	33.8881	34.0575	33.9619	33.8464	34.1494	33.8522	34.0275	33.9809			0.606924	0.0626971	0.557477	P09169	P09169	Protease 7	ompT
30.9729	31.0074	31.0968	31.1899	31.1152	31.1237	30.9359	31.0818	31.1643	30.8591	31.1028	30.8506			0.30994	-0.0822665	-1.16173	P09323	P09323	PTS system N-acetylglucosamine-specific EIICBA component;N-acetylglucosamine permease IIC component;N-acetylglucosamine-specific phosphotransferase enzyme IIB component;N-acetylglucosamine-specific phosphotransferase enzyme IIA component	nagE
32.3993	32.3777	32.2538	32.2506	32.1155	32.307	32.1221	32.5702	32.1848	32.0566	32.496	32.3615			0.676386	0.0679423	0.449448	P09372;REV__P22106	P09372	Protein GrpE	grpE
35.6588	35.7311	35.662	35.9673	35.8867	35.9494	36.0485	35.825	35.9959	35.593	35.6676	35.7138			0.774593	0.0219841	0.30639	P09373	P09373	Formate acetyltransferase 1	pflB
31.5966	31.493	31.4493	31.8226	31.589	31.7248	31.5319	31.5572	31.7785	31.2375	31.576	31.5885			0.435678	-0.0895913	-0.865315	P09424	P09424	Mannitol-1-phosphate 5-dehydrogenase	mtlD
32.2522	32.1344	31.9727	32.3782	32.2454	32.1323	32.1345	32.2046	32.2172	31.9628	31.9248	32.0386			0.428578	-0.0665156	-0.87995	P09546	P09546	Bifunctional protein PutA;Proline dehydrogenase;Delta-1-pyrroline-5-carboxylate dehydrogenase	putA
28.0814	28.2704	28.1504	27.6838	27.737	27.8253	27.7025	28.0568	27.9418	27.9187	28.031	28.2228			0.247821	0.151693	1.35181	P09549	P09549	Cell division protein DedD	dedD
32.2099	32.2764	32.169	32.75	32.7673	32.6084	32.5826	32.6546	32.6721	32.2304	32.125	32.1959			0.276574	-0.0721207	-1.25876	P09551	P09551	Lysine/arginine/ornithine-binding periplasmic protein	argT
35.3568	35.3647	35.3182	35.7314	35.6874	35.7457	35.7339	35.833	35.9324	35.2792	35.3998	35.3846			0.135829	0.111638	1.86363	P09831	P09831	Glutamate synthase [NADPH] large chain	gltB
32.8592	32.9112	32.9229	33.2536	33.0995	33.2196	33.2588	33.4062	33.3893	32.807	32.8559	33.0128			0.0717236	0.160542	2.43332	P09832;P37127	P09832	Glutamate synthase [NADPH] small chain	gltD
26.6349	26.9961	27.2132	26.5985	26.6875	26.7145	NaN	26.6252	NaN	26.8715	27.2096	26.6255			1	-0.0416361	0	P09980	P09980	ATP-dependent DNA helicase Rep	rep
28.3252	28.1706	28.6236	28.3327	28.0117	28.2194	28.3012	28.51	28.5692	28.5649	28.5153	28.6069			0.0936519	0.272219	2.19038	P09996	P09996	Uncharacterized protein YidB	yidB
30.3557	30.2833	30.3692	30.2821	30.2869	30.2435	30.3739	30.3564	30.3814	30.2694	30.4779	30.5528	+	pheS_WT	0.00307635	0.0997213	6.39133	P0A698	P0A698	UvrABC system protein A	uvrA
27.0013	26.962	26.8647	26.7594	26.8611	26.7715	26.7977	NaN	26.8602	26.9295	27.5472	27.2868			0.553384	0.0316095	0.665394	P0A6A0	P0A6A0	Probable protein kinase UbiB	ubiB
33.4361	33.5517	33.4758	33.2774	33.1919	33.346	33.2318	33.3658	33.4748	33.428	33.7407	33.6736			0.36126	0.0857201	1.02989	P0A6A3	P0A6A3	Acetate kinase	ackA
32.692	32.6918	32.6754	32.8527	32.7872	32.801	33.1819	33.1176	33.2488	33.0543	33.1374	33.1479	+	pheS_WT	0.000994408	0.369128	8.62292	P0A6A6	P0A6A6	3-isopropylmalate dehydratase large subunit	leuC
34.1698	34.3929	34.2683	34.2162	34.0592	34.1343	34.1081	34.1241	34.1093	34.4131	34.2702	34.1055			0.644326	-0.0227331	-0.498455	P0A6A8	P0A6A8	Acyl carrier protein	acpP
27.2988	27.4595	27.2656	27.1823	27.3975	27.3158	27.2073	27.3491	27.1592	27.4922	27.681	27.3726			0.518019	-0.0599848	-0.708001	P0A6B4	P0A6B4	Alanine racemase, biosynthetic	alr
33.193	33.1951	33.0928	33.126	33.101	33.0303	32.9347	32.9455	33.0768	33.1274	33.0771	33.1466			0.13704	-0.100075	-1.85596	P0A6B7	P0A6B7	Cysteine desulfurase IscS	iscS
29.0268	29.0724	29.0502	29.039	28.7837	28.9164	28.7522	29.0096	28.859	28.8921	29.2701	29.0269			0.72617	-0.0394255	-0.375765	P0A6C1	P0A6C1	Endonuclease 4	nfo
28.281	27.9943	28.3797	28.3047	28.389	28.4477	31.5581	30.0133	31.7899	28.1963	28.5174	28.4774	+	pheS_WT	0.00804147	2.73992	4.90044	P0A6C8	P0A6C8	Acetylglutamate kinase	argB
31.6978	31.7468	31.6854	31.8818	31.8889	31.8539	31.8609	31.9626	31.9657	31.6094	31.6559	31.6775			0.202131	0.0549329	1.52423	P0A6D3	P0A6D3	3-phosphoshikimate 1-carboxyvinyltransferase	aroA
32.4489	32.4886	32.3864	32.4738	32.4014	32.2195	32.3642	32.3666	32.3667	32.5603	32.6363	32.5218			0.991103	0.000897725	0.0118632	P0A6D7	P0A6D7	Shikimate kinase 1	aroK
32.4021	32.3131	32.2456	32.5724	32.5653	32.5928	34.1832	33.1529	34.4128	32.4792	32.277	32.4248	+	pheS_WT	0.0258953	1.33947	3.45671	P0A6E4	P0A6E4	Argininosuccinate synthase	argG
33.2406	33.2774	33.368	32.9885	33.0878	32.9437	32.8824	33.1233	33.1115	33.1692	33.3302	33.2843			0.734827	0.0324084	0.363213	P0A6E6	P0A6E6	ATP synthase epsilon chain	atpC
26.9338	27.0435	26.9286	26.9212	27.0945	27.3465	27.2333	27.2028	27.3692	27.2511	27.5302	27.5911			0.330896	0.147763	1.10566	P0A6E9	P0A6E9	ATP-dependent dethiobiotin synthetase BioD 2	bioD2
33.9956	33.9719	33.9029	34.269	33.97	34.0381	33.9844	34.2025	34.1276	33.9408	33.8436	33.9226			0.915548	0.0125122	0.112901	P0A6F1	P0A6F1	Carbamoyl-phosphate synthase small chain	carA
28.803	28.618	28.7041	28.7517	28.7053	28.667	28.53	28.7525	28.4832	28.6948	28.7172	28.6517			0.239971	-0.119422	-1.37905	P0A6F3	P0A6F3	Glycerol kinase	glpK
36.0407	36.0502	36.0104	36.0627	35.8803	35.9517	35.9089	35.8369	35.9994	36.0021	36.0961	36.0645			0.520923	-0.0498327	-0.70281	P0A6F5	P0A6F5	60 kDa chaperonin	groL
32.9079	32.6706	32.6747	32.6783	32.6729	32.6822	32.4251	32.5113	32.4929	32.6027	32.6183	32.6132	+	pheS_WT	0.00157252	-0.20137	-7.64529	P0A6F9	P0A6F9	10 kDa chaperonin	groS
32.24	32.419	32.5407	31.8807	32.2793	32.298	32.2825	32.5137	32.4258	32.5198	32.3094	32.3492			0.168819	0.254673	1.67715	P0A6G7	P0A6G7	ATP-dependent Clp protease proteolytic subunit	clpP
32.6278	32.7182	32.6556	32.7165	32.6708	32.7592	32.665	32.5441	32.6556	32.5677	32.6102	32.7422			0.113101	-0.0939738	-2.02308	P0A6H1	P0A6H1	ATP-dependent Clp protease ATP-binding subunit ClpX	clpX
33.1468	33.1049	32.9848	32.8552	32.8849	32.8611	33.0003	32.8668	32.8741	33.0512	33.1245	32.9406			0.351527	0.0466525	1.05354	P0A6H5	P0A6H5	ATP-dependent protease ATPase subunit HslU	hslU
28.4398	28.4606	28.364	28.5085	28.4158	28.5607	28.6996	28.6537	28.6634	28.462	28.6109	28.6693	+	pheS_WT	0.0165043	0.17719	3.97249	P0A6H8	P0A6H8	Cardiolipin synthase A	clsA
30.9559	30.8034	30.9342	30.8183	30.9456	30.9392	31.0299	31.0256	30.9016	31.018	31.0028	30.9679			0.224704	0.0846551	1.43465	P0A6I0	P0A6I0	Cytidylate kinase	cmk
29.7221	29.6112	29.5958	29.4996	29.7415	29.5504	29.6598	29.5685	29.5095	29.5982	29.7875	29.6917			0.844763	-0.0178858	-0.20886	P0A6I3	P0A6I3	Pantothenate kinase	coaA
31.3321	31.3077	31.4181	31.4897	31.4327	31.5198	31.7604	31.5408	31.8257	31.3922	31.6171	31.4317			0.0639921	0.228246	2.53984	P0A6J5	P0A6J5	D-amino acid dehydrogenase	dadA
31.4512	31.8213	31.6541	31.4661	31.4919	31.4716	31.2702	31.433	31.5838	31.4668	31.7604	31.7673			0.628586	-0.0475438	-0.523032	P0A6J8	P0A6J8	D-alanine--D-alanine ligase A	ddlA
NaN	27.6907	27.7586	NaN	27.5732	27.6919	27.8463	27.7394	NaN	27.2805	27.694	27.8337			0.182523	0.160321	2.00723	P0A6K1	P0A6K1	Diaminopimelate epimerase	dapF
31.2155	31.1703	31.2017	31.1046	31.0706	31.2314	31.0827	31.1896	31.1242	31.2733	31.2735	31.2485			0.956525	-0.00336329	-0.0580074	P0A6K3	P0A6K3	Peptide deformylase	def
32.3329	32.2695	32.188	32.5652	32.4545	32.4616	32.5608	32.4367	32.4419	32.1411	32.136	31.9519			0.808858	-0.013972	-0.258388	P0A6K6	P0A6K6	Phosphopentomutase	deoB
30.7257	30.7443	30.6141	30.9342	30.7404	30.8095	30.8261	30.7682	30.9455	30.5411	30.5919	30.4492			0.82152	0.0185649	0.24084	P0A6L0	P0A6L0	Deoxyribose-phosphate aldolase	deoC
31.5998	31.5089	31.4078	32.0211	31.514	31.4898	31.6383	31.7081	31.8866	31.6665	31.3351	31.3561			0.731259	0.0693703	0.368378	P0A6L2	P0A6L2	4-hydroxy-tetrahydrodipicolinate synthase	dapA
27.3961	27.4286	27.375	27.2814	NaN	27.1205	NaN	27.4101	26.9989	27.521	27.3174	26.9543			0.988704	0.00352669	0.0159764	P0A6L4	P0A6L4	N-acetylneuraminate lyase	nanA
27.96	28.2583	28.389	28.0099	28.0014	28.0147	27.7964	28.1943	28.2964	28.0381	28.4681	28.8022			0.599058	0.0869929	0.570176	P0A6L9	P0A6L9	Co-chaperone protein HscB	hscB
36.7613	36.6574	36.6954	36.6299	36.4855	36.4949	36.5668	36.5409	36.5205	36.7326	36.7335	36.7653			0.907842	0.00598399	0.123265	P0A6M8	P0A6M8	Elongation factor G	fusA
33.3939	32.9945	32.9489	33.1818	33.3965	33.4834	32.523	33.4381	33.0625	33.2403	33.2042	33.2518			0.284582	-0.346029	-1.2345	P0A6N4	P0A6N4	Elongation factor P	efp
30.7037	30.8205	31.2827	30.6748	30.6385	30.8706	30.6782	31.0547	31.2708	30.5894	31.4457	31.3131			0.218857	0.273237	1.45695	P0A6N8	P0A6N8	Elongation factor P-like protein	yeiP
35.9103	35.9316	35.8564	35.8042	35.8044	35.815	35.8071	35.85	35.7345	35.9202	35.941	35.8905			0.769369	-0.0106366	-0.313783	P0A6P1	P0A6P1	Elongation factor Ts	tsf
31.7127	31.6537	31.6296	31.7577	31.6248	31.4927	31.5706	31.6699	31.6575	31.8382	31.6464	31.7163			0.930974	0.00761986	0.0921975	P0A6P5	P0A6P5	GTPase Der	der
30.7949	30.8192	30.8764	30.6401	30.5649	30.6502	30.4404	30.4245	30.6249	30.7328	30.92	30.726			0.155438	-0.121831	-1.74767	P0A6P7	P0A6P7	Probable GTP-binding protein EngB	engB
35.9859	35.9723	35.9856	36.0626	35.9906	35.9913	35.8269	35.9911	35.9037	35.9078	35.8211	35.906			0.112805	-0.107596	-2.02538	P0A6P9	P0A6P9	Enolase	eno
32.9891	32.98	33.0051	32.7024	32.6683	32.6563	32.7357	32.6323	32.6579	33.0806	32.954	32.8958			0.991614	-0.000380198	-0.0111822	P0A6Q3	P0A6Q3	3-hydroxydecanoyl-[acyl-carrier-protein] dehydratase	fabA
27.6157	28.2658	28.1929	27.7997	27.7314	27.1784	27.4589	27.8321	27.3693	28.6755	27.8595	28.1504			0.949317	-0.0163994	-0.0676418	P0A6Q6	P0A6Q6	3-hydroxyacyl-[acyl-carrier-protein] dehydratase FabZ	fabZ
32.2555	32.2557	32.2191	31.9342	32.2203	32.1743	32.0165	32.1087	32.1626	32.2131	32.1339	32.2298			0.896213	-0.0136757	-0.138939	P0A6R0	P0A6R0	3-oxoacyl-[acyl-carrier-protein] synthase 3	fabH
29.0826	29.1689	29.4968	28.9637	NaN	29.2113	29.0196	NaN	29.0677	29.2447	NaN	29.4176			0.76124	-0.0438452	-0.347714	P0A6S7	P0A6S7	Glycerol-3-phosphate dehydrogenase [NAD(P)+]	gpsA
34.2842	34.2142	34.1629	34.1913	34.2427	34.2614	34.1793	34.1551	34.1354	34.031	34.1377	34.073	+	pheS_WT	0.0373642	-0.0751712	-3.06804	P0A6T1	P0A6T1	Glucose-6-phosphate isomerase	pgi
29.5166	29.0105	29.4878	28.8933	28.8129	28.8038	28.7811	28.6482	28.9763	29.646	29.5113	29.2062			0.74414	-0.034785	-0.349785	P0A6T3	P0A6T3	Galactokinase	galK
32.6384	32.6238	32.5907	32.9033	32.8144	32.8418	32.7978	33.0466	32.9413	32.7323	32.6467	32.6396			0.381713	0.0753797	0.981967	P0A6T5	P0A6T5	GTP cyclohydrolase 1	folE
32.1128	31.6922	31.5808	31.938	32.0882	31.7593	32.1179	31.7758	31.8166	31.5986	31.6399	31.7245			0.870172	-0.0250454	-0.174196	P0A6T9	P0A6T9	Glycine cleavage system H protein	gcvH
29.9411	29.939	30.0225	29.9311	29.9008	29.9516	29.7549	29.7731	29.7495	29.9684	30.1308	29.9661	+	pheS_WT	0.000502188	-0.168672	-10.2947	P0A6U3	P0A6U3	tRNA uridine 5-carboxymethylaminomethyl modification enzyme MnmG	mnmG
29.9276	29.4989	29.6119	29.8865	30.1444	29.7667	29.8838	29.9349	30.0341	29.663	29.8638	29.766			0.885357	0.018411	0.153608	P0A6U8	P0A6U8	Glycogen synthase	glgA
30.7162	30.7102	30.766	30.9497	30.9801	30.9609	31.0856	31.0444	31.163	30.6675	30.5622	30.6477	+	pheS_WT	0.0201642	0.134085	3.73754	P0A6V1	P0A6V1	Glucose-1-phosphate adenylyltransferase	glgC
30.8278	30.8183	30.8533	30.8783	30.8315	30.8605	30.6553	30.6629	30.6969	30.7802	30.7492	30.8435	+	pheS_WT	0.000587748	-0.185057	-9.88494	P0A6V8	P0A6V8	Glucokinase	glk
31.8414	32.0332	31.99	31.5602	31.7833	31.7135	31.6056	31.7997	31.645	31.7796	32.0306	31.7635			0.980978	-0.00224686	-0.0253664	P0A6W5	P0A6W5	Transcription elongation factor GreA	greA
30.7006	30.553	30.5386	30.6149	30.5115	30.4968	30.4123	30.5056	30.551	30.4479	30.7025	30.6499			0.403998	-0.0514698	-0.932214	P0A6W9	P0A6W9	Glutamate--cysteine ligase	gshA
31.9368	31.8027	31.8564	32.0929	32.0852	31.9416	32.2762	31.9381	32.1145	32.1896	31.7925	31.9251			0.558328	0.0697149	0.637727	P0A6X7	P0A6X7	Integration host factor subunit alpha	ihfA
31.9692	31.7391	31.8991	32.1155	31.9494	31.9834	32.211	32.1325	32.2857	31.9166	32.1345	31.8576	+	pheS_WT	0.0450764	0.193609	2.8786	P0A6Y1	P0A6Y1	Integration host factor subunit beta	ihfB
31.5996	31.5909	31.5801	31.1042	31.2927	31.4113	31.1664	31.2259	31.3204	31.3774	31.4443	31.4237			0.765848	-0.0318864	-0.318776	P0A6Y5	P0A6Y5	33 kDa chaperonin	hslO
35.5811	35.6297	35.638	35.5976	35.4889	35.5228	35.4589	35.463	35.4969	35.4769	35.6066	35.5096			0.137815	-0.063488	-1.85109	P0A6Y8	P0A6Y8	Chaperone protein DnaK	dnaK
30.4787	30.6109	30.5769	30.4714	30.4065	30.3734	30.3665	30.3754	30.3666	30.5412	30.7505	30.6423			0.175645	-0.0475661	-1.6434	P0A6Z1	P0A6Z1	Chaperone protein HscA	hscA
34.223	34.3537	34.5198	34.0328	34.1084	34.2228	34.0403	34.1001	34.2672	34.314	34.5306	34.5522			0.876386	0.0145086	0.165761	P0A6Z3	P0A6Z3	Chaperone protein HtpG	htpG
27.9452	27.9205	28.1903	28.3176	28.0511	28.1963	28.1075	NaN	28.2501	27.8592	28.3705	28.2442			0.938169	-0.00949955	-0.0842438	P0A6Z6	P0A6Z6	Nickel-responsive regulator	nikR
34.2761	34.3455	34.3727	34.2693	34.2208	34.2488	34.273	34.3022	34.2503	34.3197	34.4753	34.3398			0.232819	0.0288785	1.40464	P0A705	P0A705	Translation initiation factor IF-2	infB
33.1552	32.782	33.0235	33.087	32.8554	32.9443	32.9	32.9885	32.9364	33.0816	33.1737	33.1275			0.789608	-0.0205879	-0.285257	P0A707	P0A707	Translation initiation factor IF-3;Translation initiation factor IF-3, N-terminally processed;Translation initiation factor IF-3S	infC
33.4229	33.3628	33.3916	33.4423	33.2781	33.3232	33.2957	33.2671	33.2864	33.4121	33.2369	33.4131			0.262224	-0.0648206	-1.30396	P0A715	P0A715	2-dehydro-3-deoxyphosphooctonate aldolase	kdsA
33.0865	33.4076	33.2057	33.1312	33.176	33.1858	33.0563	33.2273	33.2822	33.2786	33.5289	33.495			0.746654	0.024264	0.346173	P0A717	P0A717	Ribose-phosphate pyrophosphokinase	prs
NaN	27.4365	27.5995	27.1874	27.4134	NaN	26.9697	27.2392	26.9974	27.4364	27.4726	27.7223			0.194114	-0.23158	-1.66696	P0A720	P0A720	Thymidylate kinase	tmk
29.9429	29.5292	29.4057	30.0994	NaN	29.2389	29.3595	29.3169	29.4684	29.4912	29.3661	29.2018			0.442592	-0.287545	-0.882286	P0A722	P0A722	Acyl-[acyl-carrier-protein]--UDP-N-acetylglucosamine O-acyltransferase	lpxA
29.0054	29.1361	29.098	28.8487	28.9556	29.0378	28.7677	28.8803	NaN	29.1985	29.2659	29.3757			0.230356	-0.123357	-1.50095	P0A725	P0A725	UDP-3-O-[3-hydroxymyristoyl] N-acetylglucosamine deacetylase	lpxC
30.0152	29.7859	29.1806	29.6174	30.3449	NaN	29.4324	29.8374	30.0013	NaN	29.419	29.9544			0.56552	-0.224094	-0.643832	P0A729	P0A729	Maf-like protein YceF	yceF
30.0928	30.2397	29.9309	30.0621	29.9979	30.2166	30.0057	29.843	30.3594	29.7418	30.2511	30.1361			0.89692	-0.0228608	-0.137985	P0A731	P0A731	Methylglyoxal synthase	mgsA
31.1772	31.2624	31.5971	30.9151	31.2657	31.3092	31.0771	31.209	31.1809	31.2443	31.2097	31.3466			0.95625	-0.00764974	-0.0583741	P0A734	P0A734	Cell division topological specificity factor	minE
30.6409	30.6364	30.6404	30.7209	30.8431	30.7967	30.6787	30.7131	30.9307	30.6768	30.5529	31.1673			0.890294	-0.0127214	-0.146932	P0A742	P0A742	Large-conductance mechanosensitive channel	mscL
28.8528	28.8412	28.7219	28.8957	28.9044	29.0245	29.0411	28.6252	28.9825	28.7787	28.5175	28.7914			0.689746	-0.0585931	-0.429406	P0A744	P0A744	Peptide methionine sulfoxide reductase MsrA	msrA
30.9135	30.9283	30.9738	30.7504	30.7964	30.8275	30.8216	30.6384	31.0316	30.9321	31.0896	31.0078			0.752538	0.0391013	0.337742	P0A746	P0A746	Peptide methionine sulfoxide reductase MsrB	msrB
31.8449	31.7846	31.82	31.686	31.5224	31.5663	31.4361	31.5628	31.4662	31.8374	31.7323	31.7313			0.171664	-0.103209	-1.66291	P0A749	P0A749	UDP-N-acetylglucosamine 1-carboxyvinyltransferase	murA
29.5593	29.3855	29.2873	29.7134	29.721	29.8288	29.5531	29.6112	29.3998	29.2102	29.3904	29.4854	+	pheS_WT	0.0334696	-0.233021	-3.18205	P0A759	P0A759	Glucosamine-6-phosphate deaminase	nagB
33.3443	33.2191	33.1996	33.3374	33.0555	32.9182	33.2206	33.1159	32.9735	33.4428	33.3105	33.4942			0.998188	-0.000344594	-0.00241536	P0A763	P0A763	Nucleoside diphosphate kinase	ndk
31.2198	31.1345	31.0768	31.2356	31.0612	30.8761	31.1571	31.0449	31.0779	31.2983	31.283	31.1944			0.759655	0.0357094	0.327584	P0A780	P0A780	N utilization substance protein B	nusB
30.9198	31.019	31.1435	30.7697	30.9466	31.0142	31.0828	31.0377	31.1312	31.0154	31.1352	31.1121			0.0891896	0.173715	2.23424	P0A784	P0A784	Oligoribonuclease	orn
34.9438	34.8899	35.12	35.3466	35.4607	35.5553	35.3993	35.4348	35.3922	34.9201	34.9617	35.1687			0.502989	-0.0454013	-0.735213	P0A786	P0A786	Aspartate carbamoyltransferase catalytic chain	pyrB
30.782	30.6491	30.4315	30.8343	30.6255	30.6234	30.7662	30.6676	30.7618	30.6304	30.5696	30.4859			0.652014	0.0374622	0.486579	P0A794	P0A794	Pyridoxine 5-phosphate synthase	pdxJ
33.2584	33.2311	33.2716	33.4263	33.1986	33.2879	33.3841	33.1414	33.3382	33.1651	33.2987	33.28			0.877311	-0.0163918	-0.164507	P0A796	P0A796	ATP-dependent 6-phosphofructokinase isozyme 1	pfkA
35.9095	35.9467	35.9553	35.9441	35.9459	35.9424	35.8293	35.8743	35.8847	35.9279	35.8243	35.8961	+	pheS_WT	0.00878503	-0.081351	-4.77852	P0A799	P0A799	Phosphoglycerate kinase	pgk
29.0601	29.2457	29.1718	29.0896	29.1321	29.1975	29.0709	29.2078	29.0411	29.2637	29.3887	29.3285			0.611186	-0.0331249	-0.550642	P0A7A2	P0A7A2	Probable phosphoglycerate mutase GpmB	gpmB
29.2939	29.3193	29.3837	29.2192	29.2085	29.3085	29.1701	29.1622	29.0281	29.4087	29.4741	29.2478			0.088639	-0.125264	-2.23983	P0A7A5	P0A7A5	Protein-L-isoaspartate O-methyltransferase	pcm
31.7477	31.7214	31.5885	31.7767	31.6574	31.5829	31.6538	31.6932	31.5731	31.7978	31.7509	31.7797			0.652927	-0.0323111	-0.485174	P0A7A7	P0A7A7	Glycerol-3-phosphate acyltransferase	plsB
32.4537	32.8248	33.224	32.7208	32.6966	32.3108	32.1425	32.68	31.5975	33.2998	32.2438	32.9834			0.268399	-0.436059	-1.28422	P0A7A9	P0A7A9	Inorganic pyrophosphatase	ppa
29.9506	30.0376	30.0894	30.1679	30.0254	30.1159	30.1341	30.103	30.1306	29.9712	30.1715	30.2193			0.672759	0.0194696	0.454927	P0A7B1	P0A7B1	Polyphosphate kinase	ppk
31.2277	31.2347	31.1603	30.9256	31.1153	31.1477	31.1448	31.3022	31.2551	31.3254	31.4383	31.3417			0.109784	0.171155	2.04925	P0A7B5	P0A7B5	Glutamate 5-kinase	proB
29.3311	29.1131	29.273	29.3607	29.4601	29.4671	29.5539	29.4243	29.2392	29.4456	29.4174	29.4541			0.821658	-0.0234826	-0.240649	P0A7C2	P0A7C2	LexA repressor	lexA
29.3188	29.4405	29.332	29.1567	28.8685	29.2842	29.1734	28.8862	29.0667	29.3353	29.6662	29.3606			0.702596	-0.0610549	-0.410322	P0A7D1	P0A7D1	Peptidyl-tRNA hydrolase	pth
35.5671	35.6626	35.6519	35.063	35.1994	35.2765	35.0405	35.0821	35.1923	35.4689	35.5546	35.6402			0.38778	-0.0746714	-0.968181	P0A7D4	P0A7D4	Adenylosuccinate synthetase	purA
34.5435	34.6446	34.6335	34.4533	34.4871	34.4549	34.4475	34.4812	34.405	34.6719	34.6199	34.6055			0.450702	-0.0205714	-0.834972	P0A7D7	P0A7D7	Phosphoribosylaminoimidazole-succinocarboxamide synthase	purC
32.703	32.6353	32.4619	32.7131	32.6854	32.6755	32.7307	32.7364	32.6894	32.5145	32.5968	32.4964			0.213337	0.027518	1.47856	P0A7E1	P0A7E1	Dihydroorotate dehydrogenase (quinone)	pyrD
27.7141	27.8554	27.7085	27.6778	27.6555	27.4519	27.9435	27.9335	27.7835	28.003	28.0081	28.102	+	pheS_WT	0.0300977	0.291768	3.29416	P0A7E3	P0A7E3	Orotate phosphoribosyltransferase	pyrE
33.3274	33.3264	33.2391	33.1474	33.3465	33.282	33.2024	33.2791	33.2855	33.3279	33.3833	33.3532			0.96528	-0.00298436	-0.0463134	P0A7E5	P0A7E5	CTP synthase	pyrG
31.3327	31.2138	31.2138	31.5351	31.1471	31.3074	31.1719	31.3062	31.1867	31.0635	31.0786	31.1483			0.419286	-0.108213	-0.899408	P0A7E9	P0A7E9	Uridylate kinase	pyrH
34.1613	34.159	34.1929	34.7724	34.5798	34.6147	34.6019	34.6427	34.5696	34.1802	33.9295	34.0961			0.464106	-0.0508766	-0.808574	P0A7F3	P0A7F3	Aspartate carbamoyltransferase regulatory chain	pyrI
31.3184	31.425	31.5317	31.1587	31.1599	31.3263	31.1151	31.2984	31.4008	31.4601	31.4926	31.5043			0.604072	0.0564353	0.562069	P0A7F6	P0A7F6	S-adenosylmethionine decarboxylase proenzyme;S-adenosylmethionine decarboxylase beta chain;S-adenosylmethionine decarboxylase alpha chain	speD
31.6881	NaN	31.2641	NaN	31.1034	31.2171	31.4121	31.2065	30.9462	31.1573	31.1789	31.1652			0.885659	0.0280072	0.156387	P0A7F9	P0A7F9	S-adenosylmethionine:tRNA ribosyltransferase-isomerase	queA
31.4414	31.4109	31.463	31.2547	31.3219	31.3064	31.3947	31.3405	31.26	31.4963	31.3595	31.4543			0.444274	0.0374031	0.847852	P0A7G2	P0A7G2	Ribosome-binding factor A	rbfA
33.2027	32.918	33.2971	33.0019	32.71	32.9467	32.9217	33.0224	33.0335	33.4606	33.3209	33.528			0.331618	0.106346	1.10379	P0A7G6	P0A7G6	Protein RecA	recA
27.8143	27.9281	28.1368	27.7375	27.9023	27.8843	27.5144	27.8283	28.016	27.8127	27.9216	27.8942			0.740595	-0.0551217	-0.354887	P0A7H6	P0A7H6	Recombination protein RecR	recR
28.8096	28.8515	28.8797	28.8717	28.6533	29.073	28.6347	28.9097	28.798	28.875	28.9646	29.1536			0.588676	-0.0852114	-0.5871	P0A7I0	P0A7I0	Peptide chain release factor 1	prfA
32.0957	32.2235	32.1264	31.8553	32.0273	32.0276	31.9423	31.9165	31.8807	32.1269	32.3143	32.1444			0.397073	-0.056935	-0.947419	P0A7I4	P0A7I4	Peptide chain release factor 3	prfC
30.2658	30.2919	30.1421	30.1797	30.2484	30.2869	30.2508	30.1903	30.3185	30.2341	30.1675	30.1551			0.775197	0.0148271	0.305538	P0A7I7	P0A7I7	GTP cyclohydrolase-2	ribA
30.1787	29.9629	30.1104	29.9777	30.0664	29.9642	30.2418	29.9091	30.0559	30.0889	29.9387	29.9735			0.549614	0.0662136	0.65261	P0A7J0	P0A7J0	3,4-dihydroxy-2-butanone 4-phosphate synthase	ribB
34.8635	34.8708	34.8517	34.6712	34.9184	34.7747	34.7742	35.0293	34.9161	34.9126	35.1392	35.0364			0.313801	0.118422	1.15115	P0A7J3	P0A7J3	50S ribosomal protein L10	rplJ
35.1378	35.1713	35.1516	35.0773	35.0054	35.0173	35.1186	35.079	35.0508	35.1492	35.1134	35.2337			0.171208	0.0494715	1.66518	P0A7J7	P0A7J7	50S ribosomal protein L11	rplK
35.7292	35.6596	35.5778	35.8224	35.4852	35.6495	35.4426	35.3865	35.4259	35.5467	35.6496	35.7027			0.0768089	-0.234029	-2.37014	P0A7K2	P0A7K2	50S ribosomal protein L7/L12	rplL
34.8709	34.8104	34.7938	34.8777	34.7207	34.6843	34.8167	34.8688	34.5802	34.9764	34.8328	34.8106			0.960337	-0.00565084	-0.0529147	P0A7K6	P0A7K6	50S ribosomal protein L19	rplS
34.9511	34.8918	35.0184	34.8233	34.9422	34.9459	34.8798	34.9174	35.0397	34.9574	35.1215	35.0342			0.542182	0.0418231	0.665432	P0A7L0	P0A7L0	50S ribosomal protein L1	rplA
33.3785	33.5676	33.2753	33.3344	33.3412	33.2532	33.1534	33.12	33.1815	33.3728	33.4774	33.4502	+	pheS_WT	0.00909704	-0.158006	-4.73105	P0A7L3	P0A7L3	50S ribosomal protein L20	rplT
33.4539	33.5812	33.6081	33.7505	33.6184	33.4994	33.5629	33.4996	33.2543	33.7032	33.4687	33.5234			0.196685	-0.183802	-1.54736	P0A7L8	P0A7L8	50S ribosomal protein L27	rpmA
34.4704	34.4582	34.3223	34.2975	34.4032	34.3463	34.3637	34.2909	34.2757	34.5311	34.3374	34.4752			0.394979	-0.0389201	-0.95206	P0A7M2	P0A7M2	50S ribosomal protein L28	rpmB
33.4375	33.7105	33.3306	33.5766	33.4676	33.3796	33.4566	33.4476	33.3407	33.5374	33.5386	33.4179			0.430774	-0.0595818	-0.875403	P0A7M9	P0A7M9	50S ribosomal protein L31	rpmE
33.4936	33.4799	33.3029	33.5517	33.5741	33.1512	33.449	33.3685	33.1992	33.4161	33.1741	33.5956			0.607606	-0.0867221	-0.556381	P0A7N4	P0A7N4	50S ribosomal protein L32	rpmF
33.2097	33.0658	33.0435	33.1329	33.5083	33.1343	32.8212	33.0082	33.155	32.9381	32.8011	33.1481			0.170207	-0.263695	-1.67017	P0A7N9	P0A7N9	50S ribosomal protein L33	rpmG
35.1796	35.3854	35.1532	35.006	35.0315	35.1611	35.1669	35.3569	35.2065	34.7985	35.29	35.3348			0.0779208	0.177236	2.35696	P0A7R1	P0A7R1	50S ribosomal protein L9	rplI
35.3213	35.1696	35.1549	34.9859	35.2083	35.0964	35.1075	35.3684	35.1346	35.2602	35.3867	35.0903			0.366279	0.10667	1.01791	P0A7R5	P0A7R5	30S ribosomal protein S10	rpsJ
31.5753	32.1211	31.9083	31.634	31.688	31.4732	31.868	31.4849	31.5557	31.685	31.8317	32.2037			0.792225	0.037789	0.281591	P0A7S3	P0A7S3	30S ribosomal protein S12	rpsL
35.6208	35.6129	35.6083	35.6737	35.551	35.5312	35.5394	35.6894	35.525	35.6498	35.7454	35.7203			0.992277	-0.000709534	-0.010297	P0A7S9	P0A7S9	30S ribosomal protein S13	rpsM
34.089	34.4383	34.3417	34.7406	34.4959	34.4006	34.268	34.4964	34.328	34.5552	35.0138	34.7678			0.211467	-0.181544	-1.48601	P0A7T3	P0A7T3	30S ribosomal protein S16	rpsP
33.6722	33.7495	33.6307	33.3403	33.6115	33.5574	33.4475	33.5013	33.447	33.5777	33.5366	33.4996			0.679001	-0.0377795	-0.445509	P0A7T7	P0A7T7	30S ribosomal protein S18	rpsR
34.4227	34.5358	34.6082	34.2145	34.7106	34.5388	34.4586	34.5631	34.4726	34.5768	34.3999	34.7217			0.949087	0.0101306	0.0679493	P0A7U3	P0A7U3	30S ribosomal protein S19	rpsS
33.9064	33.6513	33.7892	31.6101	33.8649	34.0932	33.8992	33.6694	33.5922	34.0368	33.5747	33.8796			0.542141	0.530897	0.665502	P0A7U7	P0A7U7	30S ribosomal protein S20	rpsT
34.5111	34.4828	34.4866	34.3521	34.4209	34.4059	34.2934	34.2592	34.3305	34.4751	34.5095	34.4998	+	pheS_WT	0.0282449	-0.0986201	-3.36229	P0A7V0	P0A7V0	30S ribosomal protein S2	rpsB
35.3824	35.3792	35.2815	35.4976	35.348	35.2061	35.3894	35.2782	35.3552	35.4706	35.4023	35.3102			0.920327	-0.00962067	-0.106482	P0A7V3	P0A7V3	30S ribosomal protein S3	rpsC
35.7103	35.632	35.6342	35.4374	35.6108	35.5021	35.594	35.5056	35.41	35.8504	35.5842	35.4423			0.862057	-0.0135905	-0.185237	P0A7V8	P0A7V8	30S ribosomal protein S4	rpsD
35.2248	35.177	35.1184	35.2108	35.1447	35.069	35.1215	35.1651	35.1442	35.2667	35.2582	35.2506			0.962973	0.00211589	0.049394	P0A7W1	P0A7W1	30S ribosomal protein S5	rpsE
34.5887	34.2886	34.2834	34.4656	34.184	34.3568	34.353	34.3188	34.3514	34.221	34.4391	34.4426			0.94912	0.00561778	0.0679046	P0A7W7	P0A7W7	30S ribosomal protein S8	rpsH
34.6282	34.9221	34.8168	34.6391	34.7338	34.6738	34.7385	34.752	34.7135	34.7009	34.8966	34.8648			0.1539	0.0524368	1.75619	P0A7X3	P0A7X3	30S ribosomal protein S9	rpsI
30.3723	30.5009	30.421	30.3439	30.3585	30.2785	30.3048	30.3637	30.268	30.415	30.5781	30.5747			0.710234	-0.0148335	-0.399064	P0A7X6	P0A7X6	Ribosome maturation factor RimM	rimM
30.648	30.4088	30.4447	30.2654	30.4324	30.1986	30.357	30.3746	30.2023	30.6117	30.5106	30.5362			0.894358	0.012516	0.141442	P0A7Y0	P0A7Y0	Ribonuclease 3	rnc
32.451	32.5799	32.4509	32.4224	32.4458	32.4011	32.4253	32.385	32.3848	32.4897	32.5513	32.5982			0.255127	-0.024737	-1.32721	P0A7Z0	P0A7Z0	Ribose-5-phosphate isomerase A	rpiA
35.4811	35.4461	35.4532	35.2998	35.4058	35.4554	35.378	35.3923	35.3072	35.4434	35.4341	35.4246			0.626527	-0.0278498	-0.526275	P0A7Z4	P0A7Z4	DNA-directed RNA polymerase subunit alpha	rpoA
32.5667	32.5166	32.3536	32.9572	32.5502	32.3898	32.5361	32.5227	32.4965	32.4012	32.3864	32.4373			0.537637	-0.113974	-0.673334	P0A800	P0A800	DNA-directed RNA polymerase subunit omega	rpoZ
33.3827	33.4397	33.462	33.4325	33.4059	33.3628	33.3123	33.4795	33.4821	33.4045	33.6782	33.4921			0.705813	0.0242271	0.405573	P0A805	P0A805	Ribosome-recycling factor	frr
33.7041	33.6637	33.6082	33.711	33.8032	33.8315	33.782	33.8488	33.7696	33.6973	33.8178	33.6896			0.699052	0.0182457	0.415567	P0A817	P0A817	S-adenosylmethionine synthase	metK
30.3596	30.2353	30.2169	30.3314	30.1741	30.2317	30.2977	30.2044	30.1358	30.2672	30.2555	30.2215			0.640522	-0.0331141	-0.504363	P0A821	P0A821	L-seryl-tRNA(Sec) selenium transferase	selA
35.2561	35.3799	35.4151	35.1604	35.1075	35.1929	35.0256	34.9783	35.0556	35.2634	35.2397	35.2592	+	pheS_WT	0.0163434	-0.13369	-3.98423	P0A825	P0A825	Serine hydroxymethyltransferase	glyA
29.9154	29.851	29.9394	29.7297	29.6996	29.9146	29.7135	29.5484	29.7994	29.9448	29.5999	29.7967			0.39825	-0.0941938	-0.944819	P0A832	P0A832	SsrA-binding protein	smpB
35.1783	35.2005	35.0828	34.9995	35.0808	35.0306	34.7972	34.7991	34.8753	35.1036	35.1631	35.0993	+	pheS_WT	0.00366091	-0.213108	-6.09687	P0A836	P0A836	Succinyl-CoA ligase [ADP-forming] subunit beta	sucC
27.2626	27.2899	27.5967	NaN	NaN	27.5295	27.1705	NaN	27.0232	27.051	26.8297	27.1719			1	-0.43274	0	P0A840	P0A840	5/3-nucleotidase SurE	surE
31.1764	31.2619	31.3668	31.3465	31.5332	31.5053	31.3095	31.5035	31.5209	31.2809	31.4418	31.5296			0.857867	-0.0170447	-0.190948	P0A847	P0A847	Queuine tRNA-ribosyltransferase	tgt
35.9657	35.9958	36.0268	36.0015	35.8366	35.9172	35.9737	36.0024	35.9645	36.0655	36.1151	36.0731			0.275594	0.0617612	1.26177	P0A850	P0A850	Trigger factor	tig
32.3695	32.3827	32.4021	31.2505	31.4244	31.3268	30.8778	31.0608	31.1229	32.0546	32.5022	32.3745	+	pheS_WT	0.0245409	-0.313392	-3.51589	P0A853	P0A853	Tryptophanase	tnaA
32.3176	32.4277	32.5627	32.3009	32.2435	32.4294	32.148	32.2106	32.4087	32.1826	32.4194	32.307			0.512496	-0.0688527	-0.717932	P0A855	P0A855	Protein TolB	tolB
34.313	34.486	34.3051	34.4573	34.2346	34.2824	34.3152	34.3005	34.3178	34.2876	34.329	34.4037			0.851214	-0.0135829	-0.200031	P0A858	P0A858	Triosephosphate isomerase	tpiA
33.4679	33.6631	33.5136	33.7116	33.6634	33.6282	33.6897	33.6161	33.6796	33.4096	33.5803	33.3956			0.866869	-0.00596491	-0.178687	P0A862	P0A862	Thiol peroxidase	tpx
32.3975	32.245	32.1548	32.9116	32.7125	32.8182	32.9127	32.6882	32.7666	32.1443	32.0104	32.0281			0.789404	-0.0249507	-0.285544	P0A867	P0A867	Transaldolase A	talA
34.5329	34.4711	34.5632	34.4537	34.4198	34.4178	34.4207	34.3622	34.3814	34.4819	34.4578	34.5098			0.111218	-0.0423889	-2.03783	P0A870	P0A870	Transaldolase B	talB
27.6267	27.2097	27.3942	27.6784	27.5475	27.4725	27.3559	27.1751	27.6468	27.6397	27.5602	27.6732			0.311702	-0.173505	-1.15689	P0A873	P0A873	tRNA (guanine-N(1)-)-methyltransferase	trmD
29.0555	29.2584	29.0739	29.3588	29.3515	29.3286	29.2967	29.2821	29.5148	28.9895	29.2206	29.0562			0.821336	0.0182692	0.241094	P0A877	P0A877	Tryptophan synthase alpha chain	trpA
29.6605	29.3574	29.2435	29.9738	29.6781	29.6014	29.8258	29.6661	29.8162	29.3658	29.3596	29.5878			0.890806	0.01824	0.14624	P0A879	P0A879	Tryptophan synthase beta chain	trpB
30.4516	30.4831	30.489	30.262	30.3384	30.3848	30.3018	30.3236	30.2607	30.6278	30.5061	30.5185			0.457623	-0.0330702	-0.821266	P0A884	P0A884	Thymidylate synthase	thyA
31.4803	31.5141	31.5674	31.224	31.3952	31.4986	31.3228	31.3909	31.3686	31.385	31.4699	31.433			0.892891	-0.0118389	-0.143424	P0A887	P0A887	Ubiquinone/menaquinone biosynthesis C-methyltransferase UbiE	ubiE
27.9911	NaN	28.0997	27.8156	27.8009	27.8961	27.7195	NaN	NaN	27.8778	27.6479	27.6317			1	-0.118032	0	P0A890	P0A890	Sulfurtransferase TusA	tusA
28.599	28.8362	28.6937	28.9721	28.768	28.8873	28.5906	28.6534	28.9284	28.4643	28.9204	28.7309			0.273101	-0.151637	-1.26949	P0A894	P0A894	RNase adapter protein RapZ	rapZ
31.0329	31.4052	31.1782	30.8555	31.122	31.0887	30.8556	31.0528	30.8974	31.1215	31.2052	31.1662			0.447336	-0.0867767	-0.841698	P0A8A0	P0A8A0	Probable transcriptional regulatory protein YebC	yebC
29.78	30.3373	30.4292	30.0952	30.0709	30.4807	29.8988	30.1347	30.3419	30.1172	30.4234	30.6532			0.649427	-0.0904605	-0.490566	P0A8A2	P0A8A2	Probable transcriptional regulatory protein YeeN	yeeN
28.9446	29.0514	29.1453	29.0534	28.769	29.0353	28.9812	29.1733	29.21	28.9474	29.0568	29.0512			0.219395	0.168962	1.45487	P0A8A4	P0A8A4	Phosphoenolpyruvate synthase regulatory protein	ppsR
30.8101	30.7901	30.9428	30.9284	30.8571	30.7586	30.8779	30.8568	30.5426	31.0314	30.8121	30.8019			0.49651	-0.0889587	-0.74713	P0A8A8	P0A8A8	Ribosome maturation factor RimP	rimP
NaN	27.8054	27.8578	28.2856	27.8292	28.0452	27.9892	27.7831	28.076	27.8289	28.1846	28.0052			0.546433	-0.103886	-0.658082	P0A8B2	P0A8B2	UPF0115 protein YfcN	yfcN
29.4289	29.7711	30.0922	29.5722	29.4528	29.7455	29.5189	29.4374	29.6158	29.596	29.8464	29.8686			0.542258	-0.0661322	-0.6653	P0A8B5	P0A8B5	Nucleoid-associated protein YbaB	ybaB
31.3607	31.4623	31.5786	31.2218	31.5491	31.4895	31.3598	31.3978	31.4045	31.3929	31.5336	31.4673			0.763427	-0.0327409	-0.322215	P0A8C4	P0A8C4	UPF0149 protein YgfB	ygfB
27.0226	27.1587	27.1398	27.0225	26.9472	26.6788	NaN	26.8554	26.9567	NaN	NaN	27.23			0.878597	0.0232363	0.166161	P0A8D3	P0A8D3	UPF0178 protein YaiI	yaiI
31.2726	31.2499	31.2731	31.3588	31.421	31.3941	31.4428	31.4458	31.5947	31.2125	31.372	31.3667			0.124924	0.103146	1.93618	P0A8E1	P0A8E1	UPF0227 protein YcfP	ycfP
32.4777	32.513	32.5866	32.5461	32.402	32.547	32.3795	32.4716	32.5684	32.4853	32.6006	32.5169			0.746336	-0.025224	-0.34663	P0A8E7	P0A8E7	UPF0234 protein YajQ	yajQ
33.7714	33.8684	33.9659	33.9069	33.848	33.8801	33.7652	33.9619	33.9257	33.8542	33.7413	34.0444			0.929348	0.00592804	0.0943772	P0A8F0	P0A8F0	Uracil phosphoribosyltransferase	upp
30.3798	30.3536	30.4503	30.3447	30.4306	30.4076	30.3383	30.4555	30.6056	30.4452	30.5724	30.4765			0.425903	0.0721741	0.885515	P0A8F4	P0A8F4	Uridine kinase	udk
29.525	29.4277	29.389	29.4443	29.5097	29.5205	29.2657	29.4002	29.4592	29.5125	29.5354	29.5112			0.13351	-0.116477	-1.87852	P0A8F8	P0A8F8	UvrABC system protein B	uvrB
27.9713	28.161	28.0186	27.9179	28.037	28.0065	27.8727	27.8294	27.9789	27.9171	27.949	27.754			0.176476	-0.0934645	-1.63938	P0A8G0	P0A8G0	UvrABC system protein C	uvrC
29.526	29.6325	29.5665	29.2912	29.5047	29.6361	29.4566	29.1429	29.3535	29.4642	29.5234	29.5806			0.307038	-0.159618	-1.16977	P0A8G3	P0A8G3	Uronate isomerase	uxaC
32.3489	32.3536	32.2331	32.7924	32.7264	32.9229	32.7851	32.6523	32.8721	32.0076	31.958	31.9767			0.635937	-0.0440547	-0.51151	P0A8G6	P0A8G6	NAD(P)H dehydrogenase (quinone)	wrbA
28.7987	28.7915	28.9493	28.7101	28.9266	28.9733	28.8037	28.8999	28.9683	28.6866	29.0696	28.9174			0.837496	0.0205892	0.218828	P0A8H8	P0A8H8	DNA gyrase inhibitor YacG	yacG
30.3919	30.2814	30.3342	30.3199	30.2988	30.3784	30.5629	30.4654	30.4638	30.3487	30.5653	30.4647	+	pheS_WT	0.0152004	0.165007	4.0718	P0A8I3	P0A8I3	UPF0246 protein YaaA	yaaA
30.6875	30.7736	30.6748	30.6088	30.6387	30.5973	30.6848	30.7935	30.5875	30.8293	30.8492	30.7477			0.292203	0.0736586	1.21201	P0A8I5	P0A8I5	tRNA (guanine-N(7)-)-methyltransferase	trmB
28.1749	28.3719	28.3817	28.1278	28.2716	28.2568	28.1087	NaN	28.4239	28.3135	28.2044	28.3886			0.741188	0.0476144	0.362238	P0A8I8	P0A8I8	Ribosomal RNA large subunit methyltransferase H	rlmH
30.6549	30.641	30.5009	30.1923	30.503	30.4507	30.4113	30.2619	30.1558	30.6284	30.4663	30.2154			0.433091	-0.10564	-0.870624	P0A8J4	P0A8J4	UPF0250 protein YbeD	ybeD
32.1863	32.1518	32.1696	32.0809	32.1554	32.0586	32.0572	32.069	32.0536	32.1059	32.2884	32.2808			0.265291	-0.0383415	-1.2941	P0A8J8	P0A8J8	ATP-dependent RNA helicase RhlB	rhlB
30.3432	30.0728	30.0137	30.0398	30.1246	29.9461	30.0548	29.9929	29.8352	30.1437	30.0268	29.9386			0.413543	-0.0758877	-0.911612	P0A8K1	P0A8K1	Phosphatidylserine decarboxylase proenzyme;Phosphatidylserine decarboxylase alpha chain;Phosphatidylserine decarboxylase beta chain	psd
33.4289	33.5247	33.5935	33.3893	33.494	33.4927	33.4519	33.4848	33.6496	33.3452	33.6407	33.6911			0.375217	0.0700747	0.99694	P0A8L1	P0A8L1	Serine--tRNA ligase	serS
26.6393	27.2371	NaN	26.7115	27.0296	NaN	27.0634	27.4913	26.8017	NaN	27.3769	27.2109			0.448205	0.248258	0.870242	P0A8L7	P0A8L7	UPF0263 protein YciU	yciU
34.7041	34.6446	34.5231	34.5373	34.5542	34.5302	34.5436	34.5098	34.5729	34.6739	34.6766	34.5337			0.941928	0.00151698	0.0775259	P0A8M0	P0A8M0	Asparagine--tRNA ligase	asnS
33.441	33.4102	33.4676	33.3845	33.4437	33.4479	33.6159	33.4462	33.4116	33.5799	33.5358	33.6026			0.377111	0.0658709	0.992551	P0A8M3	P0A8M3	Threonine--tRNA ligase	thrS
31.1597	31.6753	31.3501	31.2976	31.6244	31.6951	31.5538	31.848	31.4229	31.6341	31.6871	31.4058			0.713335	0.069231	0.39451	P0A8M6	P0A8M6	UPF0265 protein YeeX	yeeX
34.475	34.3496	34.4633	34.3575	34.4253	34.3891	34.2798	34.3317	34.4205	34.4008	34.5478	34.635			0.363392	-0.046627	-1.02478	P0A8N3	P0A8N3	Lysine--tRNA ligase	lysS
31.2365	31.1403	31.3365	30.5986	30.7669	30.8734	30.6603	30.5933	30.715	30.9823	31.238	31.0304			0.36067	-0.090121	-1.03131	P0A8N5	P0A8N5	Lysine--tRNA ligase, heat inducible	lysU
28.0064	27.6278	27.5667	27.3313	27.5385	27.8198	27.6583	27.5914	27.6253	27.4721	27.7767	NaN			0.687629	0.0618013	0.432569	P0A8N7	P0A8N7	Elongation factor P--(R)-beta-lysine ligase	epmA
32.6237	32.5494	32.4812	32.514	32.3721	32.3485	32.2703	32.1428	31.8957	32.5687	32.2406	31.9358			0.0639789	-0.308582	-2.54003	P0A8P3	P0A8P3	Probable Fe(2+)-trafficking protein	yggX
NaN	28.1648	28.2919	27.7989	27.9652	28.1107	NaN	28.0075	28.1848	27.9469	28.3076	28.1016			0.37823	0.13794	1.03138	P0A8R4	P0A8R4	Protein SlyX	slyX
29.5213	29.547	29.4124	29.641	29.5494	29.5288	29.6511	29.4997	29.4045	29.5676	29.2718	29.3684			0.530669	-0.054615	-0.685542	P0A8S1	P0A8S1	HTH-type transcriptional regulator ArgP	argP
36.1092	36.1245	36.0872	36.0755	36.0925	36.0977	36.014	36.0794	36.0916	36.1123	36.1787	36.098			0.342803	-0.0268834	-1.07523	P0A8T7	P0A8T7	DNA-directed RNA polymerase subunit beta	rpoC
31.2093	30.574	29.4985	31.0788	30.6443	29.7168	30.9252	30.4605	29.1304	30.929	30.2916	29.5837			0.670273	-0.307906	-0.45869	P0A8U6	P0A8U6	Met repressor	metJ
27.9783	27.8848	27.7722	27.5883	NaN	27.9724	NaN	28.3254	27.9881	27.7995	28.1533	27.9018			0.278731	0.3764	1.47264	P0A8V0	P0A8V0	Ribonuclease BN	rbn
35.8806	35.8636	35.7783	35.8789	35.7985	35.7877	35.7368	35.7968	35.8069	35.8017	35.8007	35.8224			0.314821	-0.0415217	-1.14837	P0A8V2	P0A8V2	DNA-directed RNA polymerase subunit beta	rpoB
28.4581	28.4201	28.1548	28.696	28.4509	28.4354	28.3454	28.7138	28.3773	28.6129	NaN	28.5978			0.754209	-0.0486075	-0.335353	P0A8V6	P0A8V6	Fatty acid metabolism regulator protein	fadR
27.9276	28.0781	28.0645	27.8963	28.004	28.0135	27.9621	27.8611	28.0288	27.8535	28.2795	28.1422			0.754834	-0.0205854	-0.33446	P0A8W0	P0A8W0	Transcriptional regulator NanR	nanR
29.1718	29.0706	29.0356	29.6135	29.2491	29.2141	29.5076	29.2257	28.9177	29.4791	28.9631	28.7325			0.541506	-0.141913	-0.666603	P0A8W2	P0A8W2	Transcriptional regulator SlyA	slyA
28.7052	28.5094	28.9866	NaN	28.8166	NaN	28.7344	NaN	28.4878	28.8248	28.638	28.5297			1	-0.205536	0	P0A8W5	P0A8W5	UPF0301 protein YqgE	yqgE
31.9911	32.0624	32.0978	31.9843	32.1284	32.1381	31.9764	32.0783	32.1868	32.0792	32.131	32.0521			0.970431	-0.00309626	-0.0394384	P0A8W8	P0A8W8	UPF0304 protein YfbU	yfbU
30.0814	30.1287	29.9977	30.1166	30.0771	30.0366	30.0666	30.157	30.3621	30.0679	30.362	30.1416			0.260141	0.118511	1.31072	P0A8X0	P0A8X0	UPF0307 protein YjgA	yjgA
30.4891	30.5486	30.573	30.3939	30.5759	30.4612	30.1988	30.3712	30.2955	30.3963	30.2797	30.1443			0.0609226	-0.188479	-2.58628	P0A8X2	P0A8X2	Protein YceI	yceI
29.4271	29.4313	29.4412	29.1445	29.5723	NaN	29.3471	29.381	29.6601	29.1186	29.625	29.345			0.645134	0.104315	0.510112	P0A8Y3	P0A8Y3	Alpha-D-glucose-1-phosphate phosphatase YihX	yihX
30.007	29.9584	29.8081	29.9571	30.1019	30.0574	29.5789	30.0646	30.0129	29.9758	29.8129	29.8542			0.391788	-0.153314	-0.959174	P0A8Y5	P0A8Y5	Sugar phosphatase YidA	yidA
27.5734	27.4761	27.7383	26.9547	27.3988	27.3479	27.8556	27.5523	27.6177	27.6572	27.436	27.4775			0.0582367	0.441389	2.62917	P0A8Z3	P0A8Z3	Acyl-CoA thioester hydrolase YbgC	ybgC
31.5483	31.5284	31.4415	31.4222	31.429	31.4064	31.3804	31.3749	31.4077	31.4874	31.5344	31.5185			0.0602649	-0.0315297	-2.59658	P0A903	P0A903	Outer membrane protein assembly factor BamC	bamC
33.1176	33.2488	33.1335	33.3151	33.2398	33.0969	33.1019	32.9057	33.1244	33.2042	33.0841	33.1997			0.140502	-0.173276	-1.83444	P0A905	P0A905	Outer membrane lipoprotein SlyB	slyB
32.0467	31.9723	32.0033	31.9956	31.862	31.9162	31.777	31.9273	31.9232	31.9723	31.9301	31.8858			0.481122	-0.0487671	-0.775912	P0A908	P0A908	MltA-interacting protein	mipA
35.3684	35.5406	35.5819	35.4107	35.3887	35.449	35.6299	35.49	35.5841	35.7922	35.6296	35.7241	+	pheS_WT	0.0274946	0.151885	3.3914	P0A910	P0A910	Outer membrane protein A	ompA
33.9805	33.9696	33.796	33.7387	33.8077	33.9366	33.7729	33.8502	33.6109	33.9405	33.7217	33.6302			0.414621	-0.0829926	-0.909311	P0A912	P0A912	Peptidoglycan-associated lipoprotein	pal
31.041	31.1381	31.4717	30.8355	30.8515	31.3825	30.5308	30.6413	30.8725	31.2943	31.1986	31.4138			0.172611	-0.341585	-1.65823	P0A927	P0A927	Nucleoside-specific channel-forming protein tsx	tsx
29.4931	29.4305	29.5988	29.5303	29.3357	29.39	29.3037	29.566	29.4166	29.5459	29.6457	29.8295			0.921151	0.0100695	0.105375	P0A935	P0A935	Membrane-bound lytic murein transglycosylase A	mltA
33.7956	33.6829	33.7076	33.7438	33.6971	33.6224	33.5479	33.6666	33.4929	33.7052	33.5797	33.683			0.129391	-0.118671	-1.90566	P0A940	P0A940	Outer membrane protein assembly factor BamA	bamA
27.1733	26.9265	27.2079	27.1539	27.2605	27.3031	27.2318	27.0896	27.6027	27.2603	27.1515	27.3453			0.68778	0.0688521	0.432343	P0A948	P0A948	Ribosomal-protein-alanine acetyltransferase	rimJ
29.4039	29.3663	29.4845	29.2772	29.2639	29.3861	29.3425	29.6762	29.4731	29.5706	29.8018	29.8975			0.146015	0.188254	1.80131	P0A951	P0A951	Spermidine N(1)-acetyltransferase	speG
33.289	33.1962	33.194	32.8866	32.9205	32.8525	32.7898	32.728	32.7622	33.1748	33.2248	33.2743	+	pheS_WT	0.00886899	-0.126503	-4.76555	P0A953	P0A953	3-oxoacyl-[acyl-carrier-protein] synthase 1	fabB
33.0929	33.2175	33.289	32.9748	33.1526	33.3758	33.1019	33.1597	33.2491	33.037	33.2371	33.1375			0.984854	0.00249736	0.020196	P0A955	P0A955	KHG/KDPG aldolase;4-hydroxy-2-oxoglutarate aldolase;2-dehydro-3-deoxy-phosphogluconate aldolase	eda
29.4793	29.6338	29.6094	29.1953	29.4951	29.5338	29.3536	29.3638	29.3143	29.4064	29.4869	29.6762			0.584242	-0.0642109	-0.594386	P0A959	P0A959	Glutamate-pyruvate aminotransferase AlaA	alaA
29.0875	29.2583	29.3695	29.14	29.2974	29.333	29.0875	29.2717	29.1749	29.16	29.2399	29.3366			0.378482	-0.0787977	-0.989385	P0A962	P0A962	L-asparaginase 1	ansA
33.2114	33.5072	33.3864	33.3154	33.2595	33.2283	33.3212	33.3282	33.3445	33.4411	33.6412	33.5668			0.0737327	0.0635414	2.40777	P0A972	P0A972	Cold shock-like protein CspE	cspE
30.5196	30.393	30.2745	30.4235	30.4595	30.1874	30.4072	30.5122	30.4197	30.5141	30.2547	30.363			0.383342	0.0895449	0.978246	P0A988	P0A988	DNA polymerase III subunit beta	dnaN
31.3935	31.282	31.6093	32.3629	31.9524	32.1366	32.3445	32.4739	32.1609	31.5692	31.1808	31.5204			0.304739	0.175805	1.17619	P0A991	P0A991	Fructose-bisphosphate aldolase class 1	fbaB
32.6596	32.8863	32.9397	32.5728	32.5698	32.5919	32.4821	32.6074	32.6708	32.583	32.7509	32.6939			0.88535	0.00858561	0.153617	P0A993	P0A993	Fructose-1,6-bisphosphatase class 1	fbp
30.0381	30.2182	30.205	29.2847	29.7605	29.8176	29.8847	29.3733	29.6575	30.2548	30.3769	30.4695			0.941385	0.0175699	0.078253	P0A998	P0A998	Bacterial non-heme ferritin	ftnA
33.163	33.076	33.2172	33.3103	33.0806	33.155	33.07	33.0356	33.2328	32.9428	32.9752	33.0919			0.48942	-0.0691592	-0.760307	P0A9A6	P0A9A6	Cell division protein FtsZ	ftsZ
31.7704	31.7648	31.9259	31.4278	31.7053	31.7995	31.6343	31.9804	31.6475	31.6858	31.6318	31.0832			0.527591	0.109844	0.690971	P0A9A9	P0A9A9	Ferric uptake regulation protein	fur
35.9561	35.8998	35.8635	36.0037	35.9467	36.0767	36.1045	35.9936	35.8544	35.6549	35.8052	35.9513			0.775862	-0.0248464	-0.304598	P0A9B2	P0A9B2	Glyceraldehyde-3-phosphate dehydrogenase A	gapA
29.172	29.1048	29.3258	NaN	29.0619	29.2923	NaN	29.2385	29.1617	NaN	29.1064	29.1235			0.867276	0.0229969	0.189375	P0A9B6	P0A9B6	D-erythrose-4-phosphate dehydrogenase	epd
30.8558	30.7442	31.0541	30.7709	30.5405	30.7774	30.7002	30.5942	30.84	30.751	31.0406	30.9608			0.892252	0.0152238	0.144287	P0A9C3	P0A9C3	Aldose 1-epimerase	galM
34.7866	34.9067	34.8633	34.9748	35.0561	34.6696	34.2725	34.8143	34.0508	35.0479	34.4007	34.8795			0.11105	-0.520952	-2.03915	P0A9C5	P0A9C5	Glutamine synthetase	glnA
29.6459	29.3858	29.293	29.3812	29.4877	29.2321	29.1302	28.9989	29.2564	29.6357	29.4	29.4924			0.0855527	-0.238505	-2.27185	P0A9C9	P0A9C9	Fructose-1,6-bisphosphatase 1 class 2	glpX
30.0723	30.3354	30.2037	30.3513	30.7209	30.3056	30.4044	30.8244	30.1926	30.3953	29.96	29.9764			0.952245	0.0144984	0.0637276	P0A9D2	P0A9D2	Glutathione S-transferase GstA	gstA
29.7474	29.7038	29.7967	29.5637	29.6597	29.7696	29.5265	29.6662	29.9574	29.4102	29.8907	29.9841			0.727654	0.0523739	0.373608	P0A9D4	P0A9D4	Serine acetyltransferase	cysE
33.349	33.4363	33.3911	33.3515	33.5043	33.374	33.4299	33.3585	33.3009	33.4257	33.396	33.4685			0.482082	-0.0468292	-0.774097	P0A9D8	P0A9D8	2,3,4,5-tetrahydropyridine-2,6-dicarboxylate N-succinyltransferase	dapD
30.0177	29.8226	29.8367	30.0873	30.065	30.1151	29.8892	30.0985	29.9866	30.0162	30.1218	29.8746			0.191253	-0.097683	-1.57111	P0A9E5	P0A9E5	Fumarate and nitrate reduction regulatory protein	fnr
28.3648	28.0859	28.3257	27.9928	NaN	28.0356	28.1209	28.4198	28.3407	28.2503	28.4013	28.4597			0.0959542	0.279581	2.39908	P0A9F1	P0A9F1	Transcriptional regulator MntR	mntR
31.1484	31.1624	31.1975	31.27	31.0919	31.083	31.0748	31.0805	31.218	31.2595	31.2847	31.1618			0.771523	-0.0238711	-0.310733	P0A9F3	P0A9F3	HTH-type transcriptional regulator CysB	cysB
26.6178	NaN	NaN	26.6854	26.9069	26.8185	27.1031	27.0566	26.8717	26.9122	27.0874	27.0432			0.0964135	0.206893	2.16439	P0A9F6	P0A9F6	Glycine cleavage system transcriptional activator	gcvA
27.429	27.1039	27.202	27.7487	27.2781	NaN	NaN	NaN	27.3694	27.1945	26.6611	27.1811			1	-0.143968	0	P0A9G4	P0A9G4	HTH-type transcriptional regulator CueR	cueR
34.4613	34.4777	34.5399	34.8804	34.7928	34.8308	34.5822	34.6837	34.9529	34.2917	34.4561	34.3765			0.449211	-0.0950673	-0.837946	P0A9G6	P0A9G6	Isocitrate lyase	aceA
28.127	28.2049	28.4738	28.1244	28.3916	28.3082	28.2274	28.3743	28.336	27.9406	28.3953	28.3464			0.696918	0.0378443	0.418732	P0A9G8	P0A9G8	Transcriptional regulator ModE	modE
29.3608	29.1578	29.3108	29.5618	29.4126	29.3554	29.5044	29.2725	29.6136	29.3063	29.1666	29.4012			0.871889	0.0202611	0.171864	P0A9H1	P0A9H1	G/U mismatch-specific DNA glycosylase	mug
30.5741	30.618	30.7513	31.1882	31.2602	31.2974	31.1836	31.338	31.5051	30.6911	30.8908	30.8949			0.394339	0.0936387	0.953484	P0A9H7	P0A9H7	Cyclopropane-fatty-acyl-phospholipid synthase	cfa
28.2401	28.388	28.5602	28.4194	28.3738	28.2919	28.3928	28.555	28.5586	28.2471	28.2756	28.4222			0.101045	0.140434	2.12261	P0A9I3	P0A9I3	Glycine cleavage system transcriptional repressor	gcvR
29.6933	29.8393	29.7927	29.8	29.7559	29.7805	29.8064	29.786	29.8592	29.6393	29.7638	29.7579			0.203173	0.0384045	1.51988	P0A9J0	P0A9J0	Ribonuclease G	rng
28.6888	28.8652	28.794	28.4825	28.4766	28.6212	28.4881	28.9055	28.7341	28.8583	29.0226	28.973			0.23315	0.182463	1.40344	P0A9J6	P0A9J6	Ribokinase	rbsK
31.0206	31.0129	31.1703	31.1169	31.0984	31.1098	32.6263	32.7178	32.6333	32.4132	32.48	32.503	+	pheS_WT	8.26663e-07	1.55078	51.8725	P0A9J8	P0A9J8	P-protein;Chorismate mutase;Prephenate dehydratase	pheA
31.7504	31.529	31.6271	31.8437	31.5998	31.6091	31.5856	31.77	31.6607	31.6211	31.6692	31.6181			0.905886	-0.0120977	-0.1259	P0A9K3	P0A9K3	PhoH-like protein	ybeZ
29.0939	28.8515	29.0455	28.9189	29.1905	28.9836	29.3419	29.2534	29.3492	29.2276	29.0477	29.1719	+	pheS_WT	0.0315644	0.283838	3.24366	P0A9K7	P0A9K7	Phosphate-specific transport system accessory protein PhoU	phoU
32.1099	32.1921	32.0837	32.353	32.1532	32.6165	32.0712	32.3554	32.2081	32.2701	32.0858	32.0877			0.35949	-0.162654	-1.03415	P0A9K9	P0A9K9	FKBP-type peptidyl-prolyl cis-trans isomerase SlyD	slyD
31.6204	31.6123	31.469	31.3853	31.4603	31.36	31.6153	31.4818	31.2864	31.7137	NaN	31.7118			0.585575	0.0592925	0.592191	P0A9L3	P0A9L3	FKBP-type 22 kDa peptidyl-prolyl cis-trans isomerase	fklB
31.2784	31.178	31.2469	31.2592	30.9661	31.1463	31.1497	31.1373	31.1133	31.266	31.4182	31.2565			0.916961	0.00954946	0.111002	P0A9L5	P0A9L5	Peptidyl-prolyl cis-trans isomerase C	ppiC
NaN	31.5144	31.0349	30.5722	31.5742	31.1011	31.1581	31.1759	29.7133	31.1257	30.9361	30.1534			0.517565	-0.400085	-0.708814	P0A9L8	P0A9L8	Pyrroline-5-carboxylate reductase	proC
34.0348	33.9579	34.0674	33.6829	33.894	33.8944	33.8254	33.8199	33.8469	33.9892	34.0782	34.0227			0.926218	0.0069898	0.0985747	P0A9M0	P0A9M0	Lon protease	lon
30.9058	30.8584	30.9761	30.668	30.7091	30.7055	30.6974	30.7384	30.6932	30.9471	30.9963	31.0431			0.47185	0.015475	0.793596	P0A9M2	P0A9M2	Hypoxanthine phosphoribosyltransferase	hpt
31.0689	30.6649	30.7562	30.7507	30.712	30.5955	30.6418	30.2135	30.2524	31.3229	30.4669	31.0176			0.0933684	-0.316859	-2.1931	P0A9M5	P0A9M5	Xanthine phosphoribosyltransferase	gpt
33.1435	33.0611	33.2104	32.756	32.8196	32.9925	32.8605	32.8749	32.8875	33.0748	33.3109	33.3256			0.810054	0.0182521	0.256727	P0A9M8	P0A9M8	Phosphate acetyltransferase	pta
31.1623	31.0048	31.0603	31.0653	31.0503	31.0631	31.0825	31.1341	31.2489	31.1092	31.1438	31.3936			0.125001	0.0956192	1.93565	P0A9N4	P0A9N4	Pyruvate formate-lyase 1-activating enzyme	pflA
35.5527	35.5791	35.5968	35.6111	35.548	35.4803	35.4466	35.6137	35.587	35.4918	35.6399	35.6154			0.969374	0.00261943	0.0408489	P0A9P0	P0A9P0	Dihydrolipoyl dehydrogenase	lpdA
33.1995	32.9874	33.216	33.0149	32.9368	33.0296	33.0048	33.1599	33.0456	33.2716	33.2207	33.3391			0.235052	0.0763143	1.39657	P0A9P4	P0A9P4	Thioredoxin reductase	trxB
32.5118	32.319	32.2294	32.2913	32.3257	32.1808	31.9856	32.0423	31.9431	32.3759	32.327	32.3287	+	pheS_WT	0.00621829	-0.275612	-5.26854	P0A9P6	P0A9P6	ATP-dependent RNA helicase DeaD	deaD
32.3143	32.3202	32.3599	32.4206	32.3474	32.3862	32.3856	32.3993	32.4767	32.4598	32.4271	32.612			0.369042	0.0357844	1.01138	P0A9Q1	P0A9Q1	Aerobic respiration control protein ArcA	arcA
32.3941	32.4612	32.4935	32.4056	32.2786	32.3867	32.3154	32.345	32.3595	32.4453	32.5924	32.5683			0.703125	-0.017053	-0.409541	P0A9Q5	P0A9Q5	Acetyl-coenzyme A carboxylase carboxyl transferase subunit beta	accD
35.2921	35.3614	35.2961	35.3495	35.3578	35.3896	35.2405	35.1959	35.2753	35.1235	35.1131	35.2174	+	pheS_WT	0.00787107	-0.128373	-4.93032	P0A9Q7	P0A9Q7	Aldehyde-alcohol dehydrogenase;Alcohol dehydrogenase;Acetaldehyde dehydrogenase [acetylating];Pyruvate-formate-lyase deactivase	adhE
33.2462	33.2711	33.3394	33.3772	33.367	33.5511	33.3499	33.3717	33.3126	33.0711	33.2873	33.077			0.234145	-0.0870438	-1.39984	P0A9Q9	P0A9Q9	Aspartate-semialdehyde dehydrogenase	asd
30.6506	30.3691	30.3448	30.4732	30.4017	30.4299	30.2878	30.3087	30.3792	30.5027	30.6395	30.5175	+	pheS_WT	0.0337799	-0.109748	-3.1724	P0A9R4	P0A9R4	2Fe-2S ferredoxin	fdx
27.3488	27.6418	27.7838	27.311	28.0964	NaN	27.0651	27.0413	27.223	27.5334	27.3776	27.0187			0.143732	-0.593908	-1.96796	P0A9S3	P0A9S3	Galactitol-1-phosphate 5-dehydrogenase	gatD
27.3654	27.281	27.0941	27.7017	27.2346	27.4548	27.1459	27.5125	27.6362	27.2418	27.0873	27.0405			0.879901	-0.0321484	-0.160995	P0A9S7	P0A9S7	High-affinity branched-chain amino acid transport ATP-binding protein LivG	livG
34.2046	34.3114	34.2507	34.4516	34.5968	34.4361	34.4513	34.6744	34.5756	34.2767	34.1384	34.1785			0.429766	0.0722923	0.877488	P0A9T0	P0A9T0	D-3-phosphoglycerate dehydrogenase	serA
29.5139	29.0878	29.1027	29.3119	29.5525	29.3265	29.4496	29.3906	29.3672	29.3444	29.2995	29.307			0.949976	0.0054512	0.0667605	P0A9T4	P0A9T4	Protein tas	tas
NaN	NaN	26.9037	NaN	26.8344	27.05	26.9362	26.8684	27.0025	26.7996	26.5635	27.0272			0.949778	-0.00647132	-0.068391	P0A9T8	P0A9T8	Uncharacterized ABC transporter ATP-binding protein YbbA	ybbA
31.2059	31.2301	31.169	31.3529	31.2443	31.1757	31.2749	31.2693	31.1887	31.1272	31.2167	31.1785			0.830642	-0.0133845	-0.228255	P0A9U3	P0A9U3	Uncharacterized ABC transporter ATP-binding protein YbiT	ybiT
30.6843	30.7208	30.7183	30.6664	30.6299	30.6893	30.559	30.5266	30.6099	30.624	30.5331	30.6745	+	pheS_WT	0.0314205	-0.0967026	-3.24849	P0A9V1	P0A9V1	Lipopolysaccharide export system ATP-binding protein LptB	lptB
33.8435	33.9582	33.9703	33.5986	33.6029	33.7446	33.5634	33.5928	33.605	33.8516	33.9529	33.8246			0.281451	-0.0616341	-1.2439	P0A9W3	P0A9W3	Energy-dependent translational throttle protein EttA	ettA
29.5101	29.6955	29.2766	29.2362	29.4373	29.3505	29.4206	29.2008	29.4002	29.648	29.4562	29.3315			0.993544	-0.000784556	-0.00860832	P0A9W6	P0A9W6	Acid stress protein IbaG	ibaG
30.7406	30.6983	30.6242	30.9481	30.7701	30.685	30.7864	30.8991	30.6153	30.8087	30.6132	30.4415			0.777879	-0.0341619	-0.301752	P0A9W9	P0A9W9	Protein YrdA	yrdA
33.1832	32.9985	33.0009	33.136	32.9495	32.8801	32.9897	32.8852	32.9839	33.0976	32.9764	33.1			0.692182	-0.0356013	-0.425775	P0A9X4	P0A9X4	Rod shape-determining protein MreB	mreB
31.4836	31.4296	31.6272	31.1723	31.2332	31.0398	30.9646	30.4463	30.7079	31.9944	31.9507	31.9168			0.0507844	-0.442195	-2.76125	P0A9X9	P0A9X9	Cold shock protein CspA	cspA
33.6878	33.8954	33.8072	34.242	33.9968	33.8625	NaN	NaN	34.0512	33.6113	34.0531	33.8412			1	0.0174573	0	P0A9Y6	P0A9Y6	Cold shock-like protein CspC	cspC
31.0108	31.1271	31.0072	30.978	30.9469	31.065	31.1179	31.0476	31.0652	31.0692	31.2467	31.3013			0.123107	0.0802625	1.94894	P0A9Z1	P0A9Z1	Nitrogen regulatory protein P-II 1	glnB
33.4642	33.6165	33.4467	NaN	33.5278	33.4176	33.5848	33.3142	33.5486	33.5702	33.4945	33.2567			0.93846	0.00980314	0.0838469	P0AA04	P0AA04	Phosphocarrier protein HPr	ptsH
35.3926	35.4784	35.3308	35.117	35.2773	35.2961	35.1169	35.2322	35.1572	35.4251	35.2995	35.3244			0.406113	-0.061334	-0.927614	P0AA10	P0AA10	50S ribosomal protein L13	rplM
30.7995	30.8839	30.8284	31.0601	30.8665	30.8781	30.9108	30.8783	31.006	30.6974	30.9525	30.8652			0.967073	-0.00322787	-0.0439198	P0AA16	P0AA16	Transcriptional regulatory protein OmpR	ompR
34.1035	33.8913	33.9651	33.9163	33.7504	33.8913	33.8666	33.8496	33.8553	33.9309	33.9138	33.8241			0.93548	0.0044721	0.0861591	P0AA25	P0AA25	Thioredoxin-1	trxA
28.4746	28.055	28.0797	28.646	28.1112	NaN	28.0334	NaN	28.369	28.0129	28.537	28.3642			0.630674	-0.177421	-0.562042	P0AA31	P0AA31	UPF0033 protein YedF	yedF
30.392	30.3508	30.3339	30.5939	30.2057	30.2557	30.3546	30.2547	30.2432	30.4873	30.3956	30.3877			0.622507	-0.0676079	-0.532624	P0AA39	P0AA39	Ribosomal large subunit pseudouridine synthase C	rluC
31.5606	31.4011	31.574	31.54	31.5192	31.5793	31.4604	31.5344	31.5468	31.5286	31.501	31.485			0.372919	-0.0323022	-1.00229	P0AA43	P0AA43	Ribosomal small subunit pseudouridine synthase A	rsuA
30.0841	30.0562	30.3098	30.3866	30.2906	30.4639	29.8978	30.1393	30.2108	30.1231	30.1205	30.2442	+	pheS_WT	0.0499153	-0.29771	-2.7781	P0AA82	P0AA82	Cytosine permease	codB
30.329	30.3669	30.3126	30.2667	30.0342	30.0338	30.0076	30.2193	30.2617	30.0339	30.5416	30.4584			0.66658	0.051274	0.464296	P0AAB4	P0AAB4	3-octaprenyl-4-hydroxybenzoate carboxy-lyase	ubiD
32.0678	32.0049	31.9684	31.9205	32.0349	32.1381	32.0203	32.0988	32.1219	31.8895	31.972	31.8782			0.521062	0.0491517	0.702562	P0AAB6	P0AAB6	UTP--glucose-1-phosphate uridylyltransferase	galF
28.0862	27.8198	27.9188	27.9929	28.0129	28.338	28.5012	NaN	28.852	28.2736	28.2398	27.9674			0.0632858	0.561998	2.8847	P0AAB8	P0AAB8	Universal stress protein D	uspD
29.6948	29.8162	29.8888	30.1007	29.9932	30.0535	30.389	30.129	30.4786	29.141	29.8784	29.7177			0.0607742	0.283033	2.58859	P0AAC0	P0AAC0	Universal stress protein E	uspE
30.0308	30.0965	30.2632	29.9037	30.2189	30.0424	29.5145	30.0394	29.6943	30.1726	30.2817	30.0947			0.162983	-0.305591	-1.70715	P0AAC8	P0AAC8	Iron-binding protein IscA	iscA
29.3066	29.3712	29.3318	28.6933	28.8338	28.6998	28.5845	28.6846	28.1839	29.6249	29.4137	29.4469			0.181511	-0.257952	-1.61548	P0AAD6	P0AAD6	Serine transporter	sdaC
NaN	29.8491	29.5754	28.0245	29.6214	NaN	29.3598	29.4906	29.3563	29.1032	29.1128	29.3078			0.404047	0.579301	0.968938	P0AAE0	P0AAE0	D-serine/D-alanine/glycine transporter	cycA
29.1166	29.3168	29.3946	27.273	29.6026	29.3534	29.5345	29.6203	29.5326	29.3689	29.1278	29.4815			0.329737	0.819403	1.10868	P0AAF6	P0AAF6	Arginine transport ATP-binding protein ArtP	artP
31.8992	31.8795	31.9856	32.1013	32.0859	32.0406	32.0296	32.0735	32.1481	31.8627	31.9108	31.9571			0.85192	0.00778453	0.199067	P0AAG0	P0AAG0	Dipeptide transport ATP-binding protein DppD	dppD
28.0772	28.0935	27.813	28.0827	28.3262	28.2181	27.8485	28.2043	28.1474	27.8203	27.9011	28.0919			0.338309	-0.142274	-1.08661	P0AAG3	P0AAG3	Glutamate/aspartate transport ATP-binding protein GltL	gltL
33.4631	33.4979	33.434	33.3896	33.3614	33.3993	33.3875	33.3383	33.3975	33.4011	33.5527	33.5331			0.698769	-0.00896454	-0.415987	P0AAI3	P0AAI3	ATP-dependent zinc metalloprotease FtsH	ftsH
32.8676	32.711	32.7331	32.7087	32.5782	32.6374	32.4866	32.483	32.5404	32.7089	32.8208	32.6534	+	pheS_WT	0.0304221	-0.138065	-3.28275	P0AAI5	P0AAI5	3-oxoacyl-[acyl-carrier-protein] synthase 2	fabF
32.6482	32.7021	32.7353	32.6616	32.5519	32.6374	32.3895	32.7355	32.6296	32.5426	33.0857	32.6925			0.780286	-0.032107	-0.298359	P0AAI9	P0AAI9	Malonyl CoA-acyl carrier protein transacylase	fabD
28.1316	27.9697	27.8988	27.9772	28.107	28.0337	27.8828	27.9828	27.9392	27.8318	27.8373	27.7493			0.0926142	-0.104393	-2.20037	P0AAQ2	P0AAQ2	Uncharacterized protein YajD	yajD
29.5815	29.5979	29.8079	29.408	29.5584	29.9087	29.6092	29.8165	29.881	29.4867	29.9795	29.8741			0.443809	0.143862	0.848791	P0AAR3	P0AAR3	Cys-tRNA(Pro)/Cys-tRNA(Cys) deacylase YbaK	ybaK
30.6168	30.8529	30.8135	30.4785	30.6951	30.8273	30.8334	31.248	30.7151	31.2132	30.9325	31.0062			0.237046	0.265235	1.38942	P0AAS0	P0AAS0	Inner membrane protein YlaC	ylaC
30.3395	29.018	28.7733	28.18	29.2837	29.0804	29.1253	NaN	NaN	30.0679	NaN	29.5768			1	0.277283	0	P0AAT4	P0AAT4	Miniconductance mechanosensitive channel YbdG	ybdG
30.4986	30.555	30.6652	30.119	30.4845	30.4706	30.3008	30.7913	30.5434	30.5758	30.9663	30.7549			0.369757	0.187132	1.0097	P0AAT6	P0AAT6	Ribosomal silencing factor RsfS	rsfS
29.5005	29.4713	29.6122	29.57	29.6061	29.6561	29.6611	29.5163	29.4667	29.2919	29.2509	28.8957			0.37892	-0.0627009	-0.988378	P0AAT9	P0AAT9	Uncharacterized protein YbeL	ybeL
27.0085	26.6453	26.7261	26.8569	26.7016	NaN	27.2448	26.7688	26.944	26.8567	NaN	26.7376			0.353227	0.206635	1.09587	P0AAU2	P0AAU2	Uncharacterized protein YbfA	ybfA
31.2536	31.278	31.188	31.3062	31.3816	31.2371	30.9757	31.1594	31.3189	31.1538	31.2944	31.4195			0.218319	-0.156963	-1.45903	P0AAX8	P0AAX8	Probable L,D-transpeptidase YbiS	ybiS
27.1195	27.2427	27.4895	27.3725	27.1337	27.1427	27.4541	27.3566	NaN	27.149	NaN	NaN			0.176148	0.189047	1.76274	P0AAZ4	P0AAZ4	Replication-associated recombination protein A	rarA
28.1765	28.2377	28.2321	27.9389	28.1996	28.31	28.1625	28.2649	28.5727	28.2059	28.1973	28.2225			0.3282	0.183862	1.11269	P0AB10	P0AB10	Uncharacterized lipoprotein YmbA	ymbA
29.3108	29.0272	29.4411	29.4139	29.4978	29.3481	29.4629	29.4581	29.4511	29.5899	29.4726	29.6224			0.437258	0.0374629	0.862084	P0AB12	P0AB12	Inner membrane protein YccF	yccF
29.9266	30.6294	29.9549	30.0153	30.3065	30.3584	30.4196	30.2348	31.0488	29.5717	29.3801	NaN			0.272951	0.341013	1.26995	P0AB14	P0AB14	Uncharacterized protein YccJ	yccJ
30.8888	30.929	30.9611	31.1229	31.0977	31.1275	31.039	31.1851	31.2905	30.6865	30.6941	30.4301			0.492252	0.0555	0.755026	P0AB24	P0AB24	Iron uptake system component EfeO	efeO
28.1661	28.3405	28.2662	28.1005	28.2552	28.2753	28.2954	28.2639	28.2257	28.1028	27.7796	28.2495			0.431719	0.051321	0.873451	P0AB26	P0AB26	Uncharacterized lipoprotein YceB	yceB
30.1595	30.2547	30.0816	29.9091	30.0351	29.979	29.9844	29.9885	30.114	30.2076	30.4345	30.289			0.385219	0.0545432	0.973977	P0AB28	P0AB28	Uncharacterized protein YceD	yceD
NaN	28.9904	29.3108	28.9949	28.5674	29.1357	28.6751	29.0634	29.14	29.2512	28.9112	29.12			0.800847	0.0602156	0.26954	P0AB43	P0AB43	Protein YcgL	ycgL
27.9458	28.1401	27.5972	28.4552	28.3826	27.8792	27.6082	27.5869	28.0096	27.3458	27.4308	27.4875			0.0908993	-0.504116	-2.21716	P0AB52	P0AB52	Protein YchN	ychN
30.4628	30.4077	NaN	30.0917	NaN	NaN	30.1355	30.1184	30.2226	30.3439	30.3676	30.3013			1	0.0671673	0	P0AB61	P0AB61	Protein YciN	yciN
27.9631	28.2307	28.5414	28.4689	28.2752	28.4085	28.4396	28.5376	28.6023	28.1964	28.1667	28.1399			0.127682	0.142303	1.9172	P0AB65	P0AB65	Acylphosphatase	yccX
32.1661	32.0572	32.1482	32.2944	32.2834	32.3004	32.4712	32.4815	32.5017	32.2188	32.0947	32.3246	+	pheS_WT	4.79495e-05	0.192079	18.7192	P0AB67	P0AB67	NAD(P) transhydrogenase subunit beta	pntB
34.263	34.4914	34.6361	34.28	34.377	34.4272	34.2813	34.4332	34.013	34.5191	34.4379	34.4961			0.412836	-0.118902	-0.913125	P0AB71	P0AB71	Fructose-bisphosphate aldolase class 2	fbaA
31.6291	31.5373	31.5971	30.9442	30.9927	30.9567	30.904	30.6998	30.7041	31.5405	31.4882	31.3346	+	pheS_WT	0.0471665	-0.195233	-2.83373	P0AB77	P0AB77	2-amino-3-ketobutyrate coenzyme A ligase	kbl
30.1965	30.0204	29.8314	30.599	30.2605	30.145	30.6276	30.3393	30.4017	30.0328	30.1973	30.0018			0.49537	0.12134	0.749239	P0AB80	P0AB80	Branched-chain-amino-acid aminotransferase	ilvE
27.431	27.2301	27.3149	27.2179	27.3234	27.2675	27.4681	27.2543	27.3335	27.3786	27.1476	27.0658			0.301194	0.0823695	1.18618	P0AB83	P0AB83	Endonuclease III	nth
33.8141	33.9007	33.9041	33.8093	33.8233	33.8355	33.8884	34.0421	33.8021	33.9673	33.9356	34.0303			0.279777	0.0881742	1.24897	P0AB89	P0AB89	Adenylosuccinate lyase	purB
32.9739	33.1397	33.1377	33.2187	33.3288	33.2774	33.3992	33.3891	33.3319	33.1928	33.1335	33.0932			0.0611112	0.0984192	2.58335	P0AB91	P0AB91	Phospho-2-dehydro-3-deoxyheptonate aldolase, Phe-sensitive	aroG
29.6781	30.123	30.4168	29.7734	29.9969	30.0665	29.8613	29.8363	29.6408	29.9662	30.032	30.487			0.214056	-0.166145	-1.47571	P0AB98	P0AB98	ATP synthase subunit a	atpB
33.6235	33.7775	33.6789	33.5709	33.6264	33.6188	33.559	33.5644	33.6195	33.8397	33.771	33.5858			0.400942	-0.0243924	-0.938895	P0ABA0	P0ABA0	ATP synthase subunit b	atpF
33.4069	33.3526	33.4792	33.3999	33.1444	33.2109	33.2259	33.2395	33.1813	33.5108	33.3164	33.3189			0.668846	-0.0361888	-0.460854	P0ABA4	P0ABA4	ATP synthase subunit delta	atpH
33.6984	33.8956	33.7962	33.5915	33.7288	33.7126	33.4718	33.6929	33.6625	33.6566	33.851	33.7954			0.448243	-0.0685679	-0.839881	P0ABA6	P0ABA6	ATP synthase gamma chain	atpG
36.1573	36.151	36.119	36.0445	35.9715	35.9992	35.9836	36.0406	35.9586	36.1547	36.1581	36.1678			0.754364	-0.0108172	-0.335132	P0ABB0	P0ABB0	ATP synthase subunit alpha	atpA
35.7295	35.9123	35.861	35.8496	35.6226	35.7528	35.7501	35.8343	35.6697	35.8643	35.9523	35.9412			0.910323	0.00973129	0.119927	P0ABB4	P0ABB4	ATP synthase subunit beta	atpD
32.7232	32.5968	32.7565	32.6015	32.7244	32.6099	32.429	32.6164	32.5096	32.646	32.7789	32.8765			0.132019	-0.12692	-1.88824	P0ABB8	P0ABB8	Magnesium-transporting ATPase, P-type 1	mgtA
31.9947	31.8183	31.9505	32.2422	31.9645	31.8234	31.8049	31.9139	32.0107	31.7895	32.0433	32.0521			0.504075	-0.100187	-0.733228	P0ABC3	P0ABC3	Modulator of FtsH protease HflC	hflC
32.8957	32.7673	32.9403	32.8444	32.7061	32.7726	32.8211	32.8706	32.7639	32.772	33.0125	32.796			0.430432	0.0441933	0.87611	P0ABC7	P0ABC7	Modulator of FtsH protease HflK	hflK
29.4764	29.4318	29.501	29.7176	29.6469	29.5284	29.4884	29.6064	29.4463	29.2728	28.9759	29.0625			0.183752	-0.11729	-1.60506	P0ABD3	P0ABD3	Bacterioferritin	bfr
33.3599	33.2498	33.2572	33.1311	33.076	33.0642	33.0802	33.0477	33.0694	33.3018	33.3841	33.3215			0.338776	-0.0246696	-1.08542	P0ABD5	P0ABD5	Acetyl-coenzyme A carboxylase carboxyl transferase subunit alpha	accA
32.1938	32.177	32.0951	32.1999	32.2152	32.0422	32.2677	NaN	31.973	32.2531	32.0245	31.8387			0.822214	-0.0321032	-0.245064	P0ABD8	P0ABD8	Biotin carboxyl carrier protein of acetyl-CoA carboxylase	accB
29.9174	29.5195	29.6028	29.6587	29.9248	29.9442	NaN	29.6929	30.3004	29.5671	29.4018	29.483			0.589344	0.15407	0.602488	P0ABE2	P0ABE2	Protein BolA	bolA
NaN	26.8855	26.6505	NaN	NaN	26.9254	26.9313	27.3728	26.9041	26.9642	26.9158	27.1596			1	0.144064	0	P0ABE5	P0ABE5	Cytochrome b561	cybB
29.9535	30.0556	29.9191	29.9801	29.8693	29.8603	29.8946	29.9203	29.815	30.0335	29.9074	29.7631			0.622202	-0.0265865	-0.533106	P0ABF1	P0ABF1	Poly(A) polymerase I	pcnB
28.7762	28.7609	28.765	29.2003	29.1739	29.2448	29.4252	29.2813	29.4226	28.6187	28.6401	28.5001	+	pheS_WT	0.0305333	0.170053	3.27887	P0ABF6	P0ABF6	Cytidine deaminase	cdd
27.2464	27.1242	27.1007	26.6902	26.9523	26.9467	27.0177	27.2051	27.275	27.4908	27.2436	27.4809			0.0588811	0.302849	2.61868	P0ABG7	P0ABG7	Rod shape-determining protein RodA	mrdB
30.8818	30.8128	30.8712	30.6765	30.6925	30.8174	30.6794	30.8822	30.9	30.6365	30.7906	30.9099			0.334049	0.0917613	1.09751	P0ABH0	P0ABH0	Cell division protein FtsA	ftsA
34.2728	34.2304	34.3326	34.1733	34.0973	34.1306	34.0225	33.9784	34.0841	34.1652	34.1743	33.9989	+	pheS_WT	0.0491892	-0.105371	-2.79244	P0ABH7	P0ABH7	Citrate synthase	gltA
31.5473	31.5164	31.4313	31.9162	31.7895	31.8298	32.5677	31.9465	32.5015	31.5452	31.3491	31.3597			0.0695988	0.493402	2.46124	P0ABH9	P0ABH9	ATP-dependent Clp protease ATP-binding subunit ClpA	clpA
30.0711	30.0528	30.317	30.1665	30.1424	30.1559	30.1271	30.2663	30.2766	30.1353	30.3843	30.408			0.233103	0.0683982	1.40361	P0ABI4	P0ABI4	Magnesium transport protein CorA	corA
33.3072	33.4931	33.4545	33.128	33.6127	33.5267	33.3344	33.4658	33.2313	33.4353	33.5076	33.4838			0.656683	-0.0786209	-0.479407	P0ABI8	P0ABI8	Cytochrome bo(3) ubiquinol oxidase subunit 1	cyoB
33.3914	33.7141	33.7944	33.3005	33.3166	33.646	33.373	33.4692	33.3478	33.5489	33.4354	33.5935			0.846937	-0.0243975	-0.205881	P0ABJ1	P0ABJ1	Cytochrome bo(3) ubiquinol oxidase subunit 2	cyoA
31.5221	31.6939	31.7039	31.7213	31.7935	32.0644	31.976	31.9434	31.9923	31.6513	31.7222	31.7613			0.352332	0.110852	1.05156	P0ABJ9	P0ABJ9	Cytochrome bd-I ubiquinol oxidase subunit 1	cydA
30.7661	30.714	30.8332	30.7823	31.0635	31.2867	31.161	31.1467	31.2704	30.7584	30.836	31.0825			0.381087	0.148552	0.983401	P0ABK2	P0ABK2	Cytochrome bd-I ubiquinol oxidase subunit 2	cydB
32.3703	32.3777	32.3954	32.376	32.5665	32.6786	32.4821	32.5678	32.6586	32.2	32.4961	32.4997			0.789244	0.0291405	0.285769	P0ABK5	P0ABK5	Cysteine synthase A	cysK
29.67	29.611	29.5855	29.737	29.6444	29.6042	29.8909	29.5264	29.6353	29.7538	29.6512	29.6256			0.855442	0.0223293	0.194256	P0ABN5	P0ABN5	Anaerobic C4-dicarboxylate transporter DcuA	dcuA
33.0734	32.8917	32.8397	33.3311	32.9858	32.7268	32.8016	32.7963	32.5314	32.8301	32.5857	32.7425			0.195753	-0.304787	-1.55139	P0ABP8	P0ABP8	Purine nucleoside phosphorylase DeoD-type	deoD
29.4323	29.436	30.036	29.0007	29.2252	29.4923	29.2414	29.4141	29.4028	29.7127	29.5543	29.8574			0.498956	0.113358	0.742618	P0ABQ0	P0ABQ0	Coenzyme A biosynthesis bifunctional protein CoaBC;Phosphopantothenoylcysteine decarboxylase;Phosphopantothenate--cysteine ligase	coaBC
28.3062	28.1402	28.0082	28.114	NaN	28.6285	28.4699	28.3507	28.0994	NaN	27.7598	NaN			0.80372	-0.0645765	-0.271353	P0ABQ2	P0ABQ2	2-hydroxy-3-oxopropionate reductase	garR
29.499	29.574	29.4218	29.23	29.2998	29.2474	29.342	29.1723	29.0884	29.4891	29.4899	29.292			0.495017	-0.0581112	-0.749894	P0ABQ4	P0ABQ4	Dihydrofolate reductase	folA
32.703	32.9803	33.2946	31.6963	32.8183	32.5298	32.4158	32.7691	32.1957	32.9407	31.6036	33.126			0.780273	0.112066	0.298377	P0ABS1	P0ABS1	RNA polymerase-binding transcription factor DksA	dksA
26.9683	NaN	26.819	26.6618	27.0969	26.8064	26.9195	26.637	NaN	27.0012	NaN	26.8583			0.721196	-0.0767889	-0.392075	P0ABS5	P0ABS5	DNA primase	dnaG
33.1865	33.1403	33.112	34.129	34.0116	34.0436	33.9786	33.9228	33.931	33.0247	33.0315	33.2002	+	pheS_WT	0.0400236	-0.11726	-2.99793	P0ABT2	P0ABT2	DNA protection during starvation protein	dps
30.8483	31.0021	31.2234	31.1341	31.1895	31.2764	31.1286	31.3877	31.4274	31.0931	31.2154	31.2534			0.325966	0.114574	1.11856	P0ABU0	P0ABU0	1,4-dihydroxy-2-naphthoyl-CoA synthase	menB
33.2243	33.2331	33.3111	33.1664	32.9821	33.0796	32.8725	33.0586	33.0443	33.2007	33.2135	33.2129			0.352084	-0.0842476	-1.05217	P0ABU2	P0ABU2	Ribosome-binding ATPase YchF	ychF
30.0969	30.1488	30.1647	30.2178	30.3944	29.6937	29.587	30.0037	29.8918	30.2523	30.2416	30.4391			0.324442	-0.274441	-1.12258	P0ABU5	P0ABU5	Enhancing lycopene biosynthesis protein 2	elbB
30.6355	30.493	30.4232	30.388	30.4717	30.5386	30.36	30.4261	30.5258	30.3484	30.0521	30.2749			0.680456	-0.0287952	-0.44332	P0ABU7	P0ABU7	Biopolymer transport protein ExbB	exbB
29.744	29.8726	29.859	29.6256	29.7618	29.8903	29.4285	29.6904	29.7983	29.8829	29.8027	29.7497			0.419955	-0.120132	-0.897996	P0ABU9	P0ABU9	Protein TolQ	tolQ
29.3809	29.232	29.3514	29.2277	29.154	29.1421	29.2961	29.228	29.4127	29.3363	28.8791	29.0579			0.0842449	0.137658	2.28581	P0ABV2	P0ABV2	Biopolymer transport protein ExbD	exbD
28.8315	28.8994	28.4681	28.9023	28.8581	28.6677	28.713	28.7929	28.6881	28.9797	28.7068	28.4865			0.376968	-0.0780417	-0.99288	P0ABV6	P0ABV6	Protein TolR	tolR
28.1449	28.0761	28.6415	28.2131	28.1051	27.9898	28.2665	28.524	28.1422	28.6049	28.8306	28.6325			0.183393	0.208225	1.60671	P0ABY4	P0ABY4	Flavodoxin-2	fldB
29.3972	29.6343	29.5582	29.4655	29.6366	29.3252	29.5133	29.6925	29.517	29.4688	29.5657	29.8726			0.412223	0.098505	0.914437	P0ABZ4	P0ABZ4	3-deoxy-D-manno-octulosonate 8-phosphate phosphatase KdsC	kdsC
32.5561	32.4987	32.5105	32.598	32.4094	32.4759	32.4123	32.4958	32.592	32.4767	32.6096	32.5181			0.944307	0.00563558	0.0743428	P0ABZ6	P0ABZ6	Chaperone SurA	surA
31.8018	31.7023	31.8136	31.4128	31.5965	31.5929	31.444	31.513	31.3541	31.7458	31.724	31.741			0.271321	-0.097051	-1.27504	P0AC02	P0AC02	Outer membrane protein assembly factor BamD	bamD
29.5466	29.5262	29.2241	29.9498	29.2019	29.5124	29.6098	29.6667	29.2607	29.6327	29.3678	29.6453			0.874612	-0.042263	-0.168167	P0AC13	P0AC13	Dihydropteroate synthase	folP
30.4704	30.4382	30.4574	30.4741	30.3696	NaN	30.4328	30.6761	30.5989	30.4234	30.7983	NaN			0.238792	0.147426	1.46645	P0AC19	P0AC19	D-erythro-7,8-dihydroneopterin triphosphate epimerase	folX
28.625	28.7393	28.9875	28.6336	28.4648	28.5968	28.5704	28.706	28.7459	28.6649	29.0249	29.1144			0.213529	0.10905	1.4778	P0AC30	P0AC30	Cell division protein FtsX	ftsX
33.3697	33.2607	33.3135	33.2471	33.1117	33.1467	33.0561	33.1375	33.1379	33.2488	33.3648	33.3328			0.301021	-0.0580025	-1.18667	P0AC33	P0AC33	Fumarate hydratase class I, aerobic	fumA
31.4572	31.7289	31.697	30.8365	30.9793	31.0192	30.5067	30.3426	30.7737	31.4625	31.7559	31.7728	+	pheS_WT	0.0423058	-0.404003	-2.94198	P0AC38	P0AC38	Aspartate ammonia-lyase	aspA
33.7505	33.8041	33.8351	33.4423	33.5046	33.6068	33.222	33.2291	33.3999	33.7052	33.8898	33.7726	+	pheS_WT	0.0359481	-0.234233	-3.10781	P0AC41	P0AC41	Succinate dehydrogenase flavoprotein subunit	sdhA
30.3023	30.6077	30.5682	30.3803	30.6121	30.5858	30.488	30.3793	30.5161	30.4714	30.509	30.7334			0.484059	-0.0649509	-0.770365	P0AC47	P0AC47	Fumarate reductase iron-sulfur subunit	frdB
27.8089	27.4946	NaN	27.6702	NaN	27.4703	27.7506	27.6202	27.793	27.8535	27.7703	27.8789			0.229206	0.151033	1.50576	P0AC51	P0AC51	Zinc uptake regulation protein	zur
33.11	33.0717	32.9781	33.0574	32.9727	33.0228	33.0051	32.9906	33.0884	33.0324	33.0515	32.9886			0.804184	0.0103747	0.264891	P0AC53	P0AC53	Glucose-6-phosphate 1-dehydrogenase;Extracellular death factor	zwf
31.4923	31.7923	31.5841	31.9164	32.1821	31.8988	31.6933	31.9479	31.6383	31.8136	31.7279	32.1558			0.144689	-0.239281	-1.80916	P0AC55	P0AC55	Nitrogen regulatory protein P-II 2	glnK
31.5854	31.4905	31.6912	32.1296	31.9671	32.202	32.0356	32.1798	32.2763	31.5862	31.7512	31.5776			0.549532	0.0643444	0.65275	P0AC59	P0AC59	Glutaredoxin-2	grxB
32.0977	32.0821	32.157	32.0173	32.1049	32.1094	32.1017	32.1135	32.1139	32.1813	32.3491	32.0313			0.342713	0.0325127	1.07546	P0AC62	P0AC62	Glutaredoxin-3	grxC
32.4546	32.6431	32.6072	32.7042	32.6875	32.5472	32.5709	32.7994	32.87	32.5171	32.7719	32.8055			0.384817	0.100496	0.974891	P0AC69	P0AC69	Glutaredoxin-4	grxD
28.0167	27.8335	27.9518	27.9385	NaN	27.9169	28.0256	27.7575	NaN	27.8511	28.1618	28.2525			0.813118	-0.0361824	-0.26903	P0AC75	P0AC75	3-deoxy-D-manno-octulosonic acid transferase	waaA
29.1514	28.948	28.9172	28.8059	28.8753	28.992	28.7736	28.8785	28.6848	28.9078	NaN	29.0846			0.224037	-0.112067	-1.43716	P0AC78	P0AC78	Undecaprenyl-phosphate alpha-N-acetylglucosaminyl 1-phosphate transferase	wecA
28.6354	28.6784	28.6584	28.8113	29.0499	28.8786	28.78	28.7377	28.989	28.2239	28.4902	28.3556			0.501269	-0.0777245	-0.738365	P0AC84	P0AC84	Hydroxyacylglutathione hydrolase	gloB
30.1366	30.0771	30.0085	30.3099	30.2844	30.2036	30.228	30.1828	30.2426	29.9814	29.8148	29.7661			0.26037	-0.0481294	-1.30997	P0AC86	P0AC86	Glycogen phosphorylase	glgP
31.1439	31.275	31.1765	31.1772	31.0749	30.9364	31.1207	31.1059	31.3219	30.9146	31.3813	31.2076			0.290458	0.119998	1.21711	P0AC92	P0AC92	Protein GnsA	gnsA
29.2026	29.1871	29.0983	29.3792	29.3321	29.2497	29.0732	29.2881	29.2329	29.216	29.1911	29.1678			0.177237	-0.12226	-1.63573	P0ACA1	P0ACA1	Uncharacterized GST-like protein YibF	yibF
32.8818	32.8918	32.9566	32.7293	32.8446	32.9153	32.7586	32.9222	32.9535	32.758	33.0587	32.9212			0.583543	0.0483576	0.595538	P0ACA3	P0ACA3	Stringent starvation protein A	sspA
30.8742	30.7953	30.8098	30.9158	30.9632	30.8862	31.2949	31.1649	31.1799	30.9436	30.7142	30.8919	+	pheS_WT	0.00337915	0.291501	6.23096	P0ACA7	P0ACA7	Glutathione S-transferase GstB	gstB
28.7535	28.949	28.9497	28.8374	28.823	28.7932	28.7176	28.9305	28.8113	28.9528	29.1283	29.0164			0.976845	0.00194422	0.0308793	P0ACB0	P0ACB0	Replicative DNA helicase	dnaB
31.4716	31.3683	31.3019	31.5895	31.3211	31.2561	31.4858	31.5101	31.4156	31.3495	31.4903	31.4529			0.484077	0.0815837	0.770332	P0ACB2	P0ACB2	Delta-aminolevulinic acid dehydratase	hemB
[truncated: 905 more rows]

## Sheet: sig up pheS vs WT
Significant	-LOG(P-value)	Difference	Protein IDs	Majority protein IDs	Protein names	Gene names	Student's T-test p-value pheS_WT	Student's T-test Difference pheS_WT	Student's T-test Test statistic pheS_WT	LFQ intensity dR1	LFQ intensity dR2	LFQ intensity dR3	LFQ intensity MG1	LFQ intensity MG2	LFQ intensity MG3	LFQ intensity pheS1	LFQ intensity pheS2	LFQ intensity pheS3	LFQ intensity pheSdR1	LFQ intensity pheSdR2	LFQ intensity pheSdR3
[truncated: 15 more rows]

[truncated: 10 more sheets: sig down pheS vs WT, All p-value relA-pheS vs WT, sig up relA-pheS vs WT, sig down relA-pheS vs WT, All p-value relA-pheS vs relA, sig up relA-pheS vs relA, sig down relA-pheS vs relA, All p-value relA-pheS vs pheS, sig up relA-pheS vs pheS, sig down relA-pheS vs pheS]
